# Supplementary material for: Targeting translation initiation yields fast-killing therapeutics against the zoonotic parasite Cryptosporidium parvum
Source: PLoS Pathog. 2025 Jul 28;21(7):e1012881. doi: 10.1371/journal.ppat.1012881 (PMC12313074; doi:10.1371/journal.ppat.1012881)
Supplement: S4 Table — (XLSX) [file ppat.1012881.s004.xlsx]

## Sheet: Fig_1B1C1D1E
	Fig. 1B. In vitro efficacy of Roc-A on C. parvum in standard 44-h infection assay
	[RocA] nM	Inhibition of C. parvum growth (%)
	0	-11.485	2.335	-3.985	-9.175	17.955	4.355
	1	20.765	20.765	19.095	15.635	18.525	15.045
	2	41.315	51.755	44.895	39.235	44.125	43.725
	3	64.825	64.325	62.525	59.235	60.635	64.075
	4	70.705	69.865	74.565	74.385	74.745	76.135
	6	70.705	75.625	75.795	75.965	78.995	70.495
	8	78.535	82.285	74.745	73.085	82.415	78.845
	Fig. 1C. Cytotoxicity of Roc-A on HepG2 and HCT-8 cells (MTS assay; 44 h treatment)
	Roc-A (μM)	HepG2 relative growth (%)						HCT-8 relative growth (%)
	0	0.34673	0.819543	-1.16627	0.121029	0.121029	-0.24206	-3.719	4.863	-1.144	0.708	0.55	-1.258
	0.01	1.38692	1.95429	1.85973	2.93495	1.21029	2.29955	-4.109	-3.329	-1.612	1.966	0.472	-1.179
	0.1	15.1931	15.2876	14.1529	16.5507	16.5507	12.6475	-6.372	1.04	1.977	-1.966	-1.966	-2.437
	1	40.1671	38.2285	38.3987	36.4297	35.9758	35.2496	0.182	-1.769	3.693	5.897	1.258	-2.202
	10	66.4744	66.6162	63.5713	66.8381	66.3843	62.7534	-5.28	-1.3	1.274	6.526	5.347	5.504
	50	84.9047	84.6777	85.264	83.0862	82.1785	86.6263	-0.988	-0.988	11.105	7.155	6.998	2.831
	100	95.4673	95.4295	95.0039	97.882	94.8865	94.8865	3.537	-1.456	2.991	5.425	5.504	8.806
	Fig. 1D. Effect of elacridar on the tolerance of host cells to Roc-A (host cells are HCT-8 cells transfected with vectors carrying MDR1 or blank vector negative control). Data shown as relative growth of host cells (%)
	[Elacridar] μM	NC (DMSO 0.5%)			MDR1 (DMSO 0.5%)			NC Roc-A 100 μM			MDR1 Roc-A 100 μM
	0	100.14	99.51	100.35	98.82	100.55	98.61	90.71	94.1	90.29	100.21	97.16	97.99
	0.2	94.17	90.64	93.41	94.31	95.63	94.87	83.7	81.76	81.34	90.57	89.87	93.69
	1	78.57	79.96	75.45	92.09	95.57	90.71	65.53	66.57	67.26	77.88	75.73	76.84
	Fig. 1E. Inhibition of Roc-A on C. parvum growth in vitro in HCT-8/MDR1 and HCT-8/NC cells
	[RocA] nM	HCT-8/MDR1						HCT-8/NC
	0	0.92	-4.16	2.26	3.14	0	-2.36	-0.06	11.52	6.39	-18.4	-12.47	9.39
	1	19.17	27.35	23.27	23.26	11.51	13.45	17.87	17.49	25.21	25.61	14.22	16.1
	2	48.82	42.44	43.1	45.79	40.12	37.22	40.81	47.66	42.1	47.45	41.96	39.15
	3	65.54	67.19	60.15	57.96	61.4	57.05	54.3	56.5	56.41	59.25	62.59	58.37
	4	69.18	72.36	71.87	67.53	67.91	70.43	68.25	73.42	67.02	68.53	68.9	71.33
	6	83.53	80.6	83.22	79.94	80.24	80.14	81.17	81.84	81.4	80.56	80.85	80.75
	8	82.59	85.6	85.94	82.9	82.2	84.37	84.67	85.62	84.43	83.42	82.75	84.85

## Sheet: Fig_2A2B2C2D
	Fig. 2A. Sporozoite viability over time after excystation in PBS at 25 °C
	Time (h)	Sporozoites viability
	0	99.0801	95.0439	106.191
	1	107.674	97.716	96.3707
	2	108.423	94.3874	100.463
	3	93.088	89.9171	108.423
	4	71.0382	99.7692	100.463
	5	72.5309	46.2225	49.8846
	Fig. 2B. Inhibition of Roc-A and paromomycin on the viability of free sporozoites (2 h treatment at 25 °C)
	Roc-A (μM)	Inhibition by Roc-A (%)						PRM (μM)	Inhibition by paromomycin (PRM, %)
	0	2.34	2.34	-4.68	-3.63	0.3	3.33	0	1.24	-0.04	-1.2	-1.54	4.18	-2.64
	0.02	23.72	24.3	29.93	20.29	20.91	26.22	125	29.67	29.32	28.67	33.86	30.07	31.02
	0.0625	58.22	48.54	55.22	52.11	49.45	50.23	250	45.78	46.13	43.2	46.8	45.84	47.95
	0.125	68.11	66.34	72.46	69.63	67.19	67.94	500	60.96	61.15	60.3	59.81	61.65	59.76
	0.25	79.14	78.15	78.65	77.7	78.71	79.03	1000	78.14	75.62	78.48	78.99	78.41	76.58
	1	92.59	91.99	92.17	92.07	92.55	91.95	2000	84.61	83.55	83.57	84.95	83.8	84.39
	Fig. 2C. Effect of Roc-A (3 nM) on the stage development of C. parvum in vitro.
	Treatment time	Relative 18S RNA level (0.5% DMSO)						Relative 18S RNA level 3 nM Roc-A
	0-3 hpi	102.067	107.338	91.2772	96.42	103.05	100.64	97.0082	96.3132	92.5856	87.57	91.28	94.81
	3-10 hpi	93.7949	102.498	104.018	97.89	102.56	99.61	45.2394	46.0788	47.0229	49.78	47.9	48.18
	3-44 hpi	104.203	97.5496	98.3769	98.86	103.52	97.71	31.8336	29.934	31.2443	28.49	26.83	28.47
	Fig. 2D. Drug withdrawal assay. Intracellular C. parvum was treated for specified time and allowed to grow without compound to 44 hpi for quantification.
	Treatment time	Relative 18S RNA level (0.5% DMSO)						Relative 18S RNA level 3 nM Roc-A
	3-10 hpi	91.8276	106.955	101.889	98.1459	85.441	119.168	62.7201	56.1361	43.4371	50.1041	42.7205	60.4159
	3-22 hpi	83.9829	86.3439	76.216	113.695	120.177	132.424	43.4722	45.6335	42.5776	56.4547	56.8474	51.949
	3-44 hpi	94.7042	107.289	105.081	104.863	90.0314	99.206	27.9612	33.022	26.0888	33.8799	38.1168	32.2752
	30-44 hpi	74.5466	76.2371	80.4967	121.122	122.842	124.756	70.0356	63.5074	67.4847	108.031	112.837	107.287

## Sheet: Fig_3B3C
	Fig. 3B. Oocyst shedding in IFN-g-KO mice in response to the treatments of Roc-A and paromomycin (x 10^7/g feces)
	DPI	Vehicle control (0.5% DMSO)					Paromomycin (PRM; 1 g/kg/d)					Roc-A (0.5 mg/kg/d)
	3	24907.5	26501.9	23215	27325.8	25138.7	7388.79	8549.1	7095.15	7848.82	4927.04	5674.31	5971.37	8786.86	5834.69	22141.6
	4	911388	1.00208e+06	881784	1.13818e+06	1.05079e+06	1.00447e+06	962201	991457	1.01544e+06	966670	700988	588268	776288	519274	443957
	5	272407	279148	279677	314330	288171	1.09059e+06	1.11227e+06	1.06995e+06	1.11774e+06	1.12617e+06	439618	612928	435494	353625	342098
	6	1.43102e+06	1.53797e+06	1.55087e+06	1.76909e+06	1.56819e+06	1.87078e+06	1.76589e+06	950903	1.27569e+06	1.32561e+06	1.51019e+06	2.309e+06	2.27993e+06	292872	295785
	7	1.45266e+06	1.68976e+06	1.58814e+06	1.55343e+06	1.58717e+06	2.04809e+06	1.48438e+06	1.71816e+06	1.30837e+06	1.59679e+06	995755	1.51612e+06	975356	465771	374218
	8	1.48625e+06	Removed due to severe body weight loss	1.3124e+06	1.38559e+06	1.33142e+06	2.55234e+06	2.8024e+06	2.34247e+06	2.35473e+06	2.7736e+06	696850	752781	1.20729e+06	7.25948e+06	3.11964e+06
	9	6.76547e+06		7.17915e+06	1.49298e+07	7.47747e+06	6.12772e+06	5.17717e+06	7.41576e+06	7.19215e+06	6.59841e+06	7.88045e+06	4.88316e+06	5.88574e+06	7.78001e+06	8.68968e+06
	10	1.33557e+07		1.31955e+07	1.48131e+07	1.44502e+07	1.14771e+07	1.18056e+07	1.24424e+07	1.00819e+07	1.41568e+07	3.90672e+06	7.38536e+06	1.47681e+07	1.80409e+07	1.62035e+07
	11	8.09108e+06		8.16287e+06	1.03189e+07	8.53201e+06	7.93719e+06	7.80916e+06	7.30362e+06	7.63323e+06	7.65245e+06	2.43584e+06	782707	1.05564e+06	586102	652273
	12	8.32493e+06		8.25436e+06	9.92864e+06	1.26232e+07	7.19657e+06	6.49342e+06	6.95025e+06	6.59996e+06	6.96146e+06	460883	391721	378029	162544	204917
	13	8.18698e+06		8.67377e+06	1.02829e+07	1.26084e+07	4.71003e+06	4.67648e+06	4.62276e+06	3.99559e+06	4.22863e+06	52273.8	72971.3	33387.2	1.46955e+06	1.59895e+06
	14	7.52509e+06		8.33472e+06	8.79927e+06	7.42045e+06	4.07072e+06	3.56456e+06	4.59436e+06	4.18469e+06	3.75397e+06	823875	831960	670167	402037	289128
	15	6.17659e+06		6.37731e+06	6.44302e+06	9.5134e+06	3.47992e+06	3.24717e+06	3.80611e+06	3.68084e+06	3.16515e+06	450856	391737	343549	132313	179742
	DPI = day post-infection
	Drugs were given orally from 10 dpi to 14 dpi)
	Fig. 3C. Percent body weight gains in IFN-g-KO mice in response to the treatments of Roc-A and paromomycin (vs. 0 dpa)
	DPI	Vehicle control (0.5% DMSO)					Paromomycin (PRM; 1 g/kg/d)					Roc-A (0.5 mg/kg/d)
	0 dpa	0		0	0	0	0	0	0	0	0	0	0	0	0	0
	1 dpa	1.02564		-2.05128	1.15607	1.57068	3.2967	1.17647	-3.44828	0	2.82486	1.1976	-1.06383	1.64835	-1.04712	2.13904
	2 dpa	1.02564		2.05128	3.46821	0	4.94505	5.29412	-1.97044	1.5	3.9548	4.19162	-7.97872	3.84615	-4.71204	2.6738
	3 dpa	2.05128		2.05128	2.31214	-1.04712	6.59341	3.52941	-1.97044	3	5.08475	6.58683	-3.19149	6.04396	-3.14136	4.27807
	4 dpa	3.07692		2.5641	5.78035	1.57068	7.14286	7.05882	-0.492611	3.5	4.51977	11.3772	0.531915	8.79121	1.04712	5.88235
	5 dpa	4.61538		3.07692	6.93642	3.14136	10.4396	7.05882	0	3	8.47458	13.7725	2.65957	10.4396	5.75916	5.88235
	dpa = day post-administration of the first dose.

## Sheet: Fig_3D3E3F
	Fig. 3D. Oocyst shedding in NCGmice in response to the treatments of Roc-A (x 10^7/g feces)
	Post-treatment day	dpa	dpi	Vehicle control (0.5% DMSO)					Roc-A (0.5 mg/kg/d)
			3	208235	161903	120693	140854	179631	169773	153506	196531	173065	214507
			5	433690	284884	571789	311328	334214	281419	272399	435355	400032	478910
			7	864015	999715	1.28379e+06	1.11713e+06	1.46711e+06	1.24388e+06	1.38275e+06	1.11825e+06	901843	859371
			9	6.35327e+06	3.78089e+06	6.59763e+06	5.93371e+06	6.01142e+06	4.89166e+06	7.41142e+06	6.48417e+06	5.03416e+06	4.59354e+06
		0	10	1.25897e+07	8.20844e+06	1.42544e+07	6.96933e+06	1.52399e+07	6.28334e+06	8.50906e+06	9.10616e+06	1.12602e+07	8.23737e+06
		1	11	8.29512e+06	5.49712e+06	9.31891e+06	6208654	7811214	1882836	3.21648e+06	2.08556e+06	2.21004e+06	2.17462e+06
		2	12	5.89589e+06	8.85728e+06	7.21444e+06	4.87971e+06	4.19227e+06	736463	1.14932e+06	670357	793144	835802
		3	13	8203795	3.99069e+06	5.94697e+06	4.24102e+06	4.43298e+06	862494	515526	759004	607193	824950
		4	14	5.15571e+06	4.8872e+06	4.48012e+06	6.1269e+06	3925571	742854	669164	410184	600708	804282
	0	5	15	7.76767e+06	4.7301e+06	7.43939e+06	5.04546e+06	6.60563e+06	315823	439721	495493	553406	606567
	2	7	17	9.39497e+06	11747774	9.72375e+06	1.06386e+07	7.58399e+06	703036	414117	642041	264611	401215
	4	9	19	4.13001e+06	4.79276e+06	4.75085e+06	3.73106e+06	4.17587e+06	1.32915e+06	718103	481309	529616	347838
	5	11	21	3.24362e+06	3333044	3661495	2.92819e+06	2.96854e+06	435584	545569	396772	316345	433024
	8	13	23	3.13506e+06	2.48303e+06	2599881	2.84853e+06	3.02271e+06	718824	518548	335210	502934	290509
	15	20	30	1.74371e+06	1.15161e+06	1.47839e+06	1.07288e+06	790150	324284	426141	304975	496826	287786
	Fig. 3E. Percent body weight gains in NCG mice in response to the treatments of Roc-A (vs. 0 dpa)
	dpa	Vehicle control (0.5% DMSO)					Roc-A (0.5 mg/kg/d)
	0	0	0	0	0	0	0	0	0	0	0
	5	0.813319	-5.53852	-3.55768	-4.27296	-4.68557	1.78373	-2.19032	-0.928624	-1.81992	0.52894
	7	-2.90582	-3.82878	-2.25027	-1.39881	-1.31004	1.34901	3.06551	1.14434	0.775613	2.77315
	9	-2.96833	3.04987	-3.6284	-5.1247	-4.36681	2.62379	1.24341	-0.940433	-3.93126	4.53291
	13	-2.94714	2.53511	-3.50979	-5.1128	-1.75647	1.3366	0.801788	-0.948466	0.313239	2.28387
	20	3.69555	1.97433	1.81676	-0.558503	2.53611	4.78432	5.28291	7.06179	4.11959	8.59669
	Fig. 3F. Health scores in NCG mice one selected days over the 30-day experiment
	dpi	Vehicle control (0.5% DMSO)					Roc-A (0.5 mg/kg/d)
	0	0	0	0	0	0	0	0	0	0	0
	3	0	0	0	1	0	0	0	0	0	0
	5	0	0	0	0	0	0	0	1	0	0
	7	0	0	0	0	0	1	0	0	0	0
	9	0	0	1	0	0	2	0	2	1	0
	10	1	0	0	2	1	1	0	2	1	2
	11	2	1	0	3	1	2	0	0	0	0
	12	2	4	2	2	1	1	0	2	0	0
	13	3	3	1	2	0	0	0	0	0	0
	14	4	3	1	4	0	1	0	0	0	0
	15	4	6	2	4	2	0	1	0	0	0
	17	3	4	1	2	1	0	0	0	1	0
	19	3	2	1	2	1	0	0	1	1	0
	21	1	2	0	0	0	3	0	0	0	0
	23	3	2	1	1	0	0	0	0	0	0
	30	0	0	0	0	0	1	0	0	0	1

## Sheet: Fig_4D4E4H4I
	Fig. 4D. Transcriptome data. The data are also presented in S1 Table									Fig. 4H. CpeIF4A's RNA unwinding activity
	Sample	CpeIF4A (cgd1_880)		CpeIF4A1 (cgd7_3940)		DDX19/25 (cgd8_4750)				[dsRNA] nM	Velocity (ΔRFU/min)
		TPM	Fold	TPM	Fold	TPM	Fold			0	41.5	-27	-14.5
	Oocysts- sense - unique	4265.2	1	58	-73.5	165.5	-25.8			10	3572.5	3476.4	3493.9
	Pooled in vitro infection samples - unique	6239.5	1	125.3	-49.8	355.9	-17.5			50	13953.2	13204.4	13512.8
	Asexual - unique	2422.4	1	42.1	-57.6	114.1	-21.2			100	24151.3	24681.9	23869.7
	Female in vitro culture - unique	600.9	1	7.3	-82.1	22.8	-26.4			150	28663.8	28508.2	28924
	Female in vivo mouse - unique	1046.5	1	14.3	-73.3	31.6	-33.1			200	32372.1	32936	33743
	Sporozoites - unique	8893.7	1	150.5	-59.1	233.8	-38			250	35985.7	36963.1	37047.3
	24 hr culture - unique	1028.5	1	32.2	-31.9	112.2	-9.2			300	36620.3	37799.7	36441.6
	48 hr culture - unique	466.3	1	14.6	-31.9	48.3	-9.7
										Fig. 4I. Inhibition of Roc-A on the CpeIF4A's RNA unwinding activity
	Fig. 4E. Proteome data. The data are also presented in S2 Table
										[RocA] nM	Inhibition（%）
	Protein name	Total sequences		Unique sequences		Sum spectra				0	0.61	-0.49	-0.12
		Count	Fold	Count	Fold	Count	Fold			50	6.59	13.78	5.41
	CpeIF4A (cgd1_880)	53	1	26	1	115	1			100	23.15	16.17	22.19
	CpeIF4A1 (cgd7_3940)	1	-53	1	-26	1	-115			200	40.93	41.65	55.07
	DDX19/25 (cgd8_4750)	9	-5.9	5	-5.2	10	-11.5			400	70.48	68.18	72.19
										800	76.26	85.23	86.73
										1000	91.58	89.35	76.88

## Sheet: Fig_4J
	Fig. 4J (inset): Relative activity of CpeIF4A in unwinding RNA)
	Mutants	Relative helicase (RNA-unwinding) activity
	Wild-type (WT)	100.99	100.247	98.7628
	Phe161Leu	94.548	94.3744	92.9902
	Ile197Met	105.118	103.632	103.364
	Phe161Leu/Ile197Met	105.013	106.671	106.59
	Fig. 4J: Inhibition of Roc-A on the unwinding activity of CpeIFA4A mutants
	[Roc-A] μM	Wild-type (WT)			Phe161Leu			Ile197Met			Phe161Leu/Ile197Met
	0	-0.513333	0.916667	-0.403333	0.0466667	-0.973333	0.926667	-0.106667	-0.246667	0.353333	0.13	0.86	-0.99
	0.05	9.83667	5.37667	10.8367
	0.1	12.0267	10.4767	13.3267
	0.2	41.0267	38.4367	41.1267
	0.4	73.0167	71.3867	69.3667
	0.8	86.6067	85.3867	87.1267
	1	90.1167	93.1967	85.5167
	1.56				-0.883333	4.36667	-0.973333
	3.13				16.2067	16.5067	14.8667
	6.25				54.7167	51.6267	52.8067
	12.5				76.3967	73.8267	77.5967
	25				77.0367	77.6667	76.8567
	50				84.3067	78.2967	79.0267
	0.125							10.5933	9.70333	12.3233
	0.25							13.4933	13.8233	14.9233
	0.5							47.1033	47.4933	47.7033
	1							70.9733	69.4033	70.8333
	2							82.2233	80.0833	79.6033
	4							91.3433	92.9333	92.6433
	1.56										2.46	1.75	0.14
	3.13										7.2	6.95	4.89
	6.25										21.91	21.18	22.2
	12.5										55.33	58.54	57.12
	25										80.83	78.85	79.49
	50										80.28	77.59	77.05

## Sheet: Fig_5A-5F
	Fig. 5. Binding affinity of CpeIF4A to various substrates or Roc-A under various conditions
	Fig. 5A. Roc-A's binding affinity to CpeIF4A alone based on TSA
	Roc-A (μM)	ΔTm (°C) of MBP-eIF4A			ΔTm (°C) of MBP
	0	0.32	0.1	-0.41	-0.22	0.04	0.17
	2	1.21	1.26	1.12	-0.09	0.11	0.34
	4	1.34	1.36	1.31	-0.09	0.11	0.04
	8	2.03	2.03	2.03	0.01	0.22	0.13
	16	2.2	2.16	2.15	0.01	0.22	0.72
	32	2.43	2.43	2.44	-0.15	0.08	0.11
	Fig. 5B. Roc-A's binding affinity to CpeIF4A in the presence of ATP and RNA
	Roc-A（nM）	ΔTm (°C) of MBP-eIF4A			ΔTm (°C) of MBP
	0	-0.08	-0.1	0.18	-0.04	0.09	-0.05
	12.5	0.88	0.89	0.88	-0.12	0.13	0.06
	25	1.36	1.09	1.44	-0.18	0.16	0.18
	50	2.55	2.54	2.55	0.04	-0.09	0.25
	100	3.41	3.44	3.47	-0.02	0.14	0.13
	200	3.71	3.45	3.49	0.09	0.23	0.39
	Fig. 5C. ATP's binding affinity to CpeIF4A
	ATP（μM）	ΔTm (°C) of MBP-eIF4A			ΔTm (°C) of MBP
	0	-0.07	-0.09	0.16	-0.04	0.08	-0.05
	312.5	0.58	0.53	0.54	-0.17	0.14	0.16
	625	0.75	0.67	0.68	-0.11	0.11	0.05
	1250	1	0.94	1.05	0.08	0.2	0.35
	2500	1.12	1.2	1.21	-0.05	0.13	0.12
	5000	1.39	1.21	1.25	0.04	-0.08	0.22
	Fig. 5D. dsRNA binding affinity to CpeIF4A
	dsRNA（μM）	ΔTm (°C) of MBP-eIF4A			ΔTm (°C) of MBP
	0	-0.05	0	0.05	-0.13	0.19	-0.07
	0.625	0.54	0.58	0.53	0.07	0.06	0.02
	1.25	1.05	1.01	1.08	0.16	0.23	0.19
	2.5	1.77	1.75	1.78	-0.5	0.34	0.27
	5	1.96	1.91	1.93	0.32	0.26	-0.29
	10	2.02	1.97	2	0.22	-0.4	0.48
	Fig. 5E. Effect of CpeIF4A mutations on the binding affinity of Roc-A (in the absence of ATP and RNA)
	Roc-A（nM）	ΔTm (°C) of MBP-eIF4A WT			ΔTm (°C) of MBP-eIF4A F161L			ΔTm (°C) of MBP-eIF4A I197M			ΔTm (°C) of MBP-eIF4A F161L I197M
	0.1	0.21	-0.11	-0.1	-0.18	0.06	0.13	-0.09	0.06	0.03	0.1	-0.1	0.01
	12.5	1.17	0.77	1.15
	25	2.2	1.92	1.99
	50	2.83	2.19	2.54
	100	3.45	3.45	3.64
	200	4.58	3.49	3.75
	6250				0.1	0.21	-0.02
	12500				0.33	0.13	0.24
	25000				0.66	0.45	0.56
	50000				1.18	0.95	1.07
	100000				1.47	1.2	1.35
	625							0.13	0.15	0.13
	1250							1.12	1.12	1
	2500							1.67	1.42	1.55
	5000							2.06	1.97	2.13
	10000							2.52	2.21	2.21
	12500										0.36	0.16	0.27
	25000										0.58	0.68	0.47
	50000										1.19	0.95	1.07
	100000										1.47	1.19	1.34
	200000										1.21	1.06	1.21
	Fig. 5F. Effect of CpeIF4A mutations on the binding affinity of Roc-A (in the presence of ATP and RNA)
	Roc-A (μM)	ΔTm (°C) of MBP-eIF4A WT			ΔTm (°C) of MBP-eIF4A F161L			ΔTm (°C) of MBP-eIF4A I197M			ΔTm (°C) of MBP-eIF4A F161L & I197M
	0.01	-0.47	0.42	0.05	0.156667	-0.113333	-0.0433333	0.0333333	-0.0666667	0.0333333	0.0666667	0.126667	-0.193333
	2	1.05	1.25	1.15
	4	1.59	1.44	1.58
	8	1.94	2.06	1.84
	16	2.09	2.05	2.16
	32	2.3	2.6	2.35
	62.5				0.586667	0.436667	0.346667
	125				0.896667	0.626667	0.686667
	250				0.716667	1.00667	0.836667
	500				1.54667	1.38667	1.00667
	1000				1.66667	0.896667	1.56667
	12.5							0.573333	0.643333	0.343333
	25							1.46333	1.69333	1.47333
	50							1.92333	1.88333	1.83333
	100							1.79333	2.12333	2.08333
	200							2.45333	2.48333	2.23333
	62.5										0.216667	0.0166667	0.206667
	125										0.586667	0.576667	0.486667
	250										0.736667	0.786667	0.806667
	500										0.936667	0.806667	0.656667
	1000										1.08667	0.806667	1.15667

## Sheet: Fig_7A7E
	Fig. 7A. Viability of excysted sporozoites by qRT-PCR
	Roc-A (μM)	Sporozoite viability (%)
	0	105.702	97.942	96.5936
	1.25	95.9264	97.2655	102.101
	5	100	101.396	102.811
	25	90.7519	105.702	84.6745
	100	96.5936	92.6588	99.3092
	Fig. 7E. Relative protein contents quantified from the blots shown in 7D
	Roc-A [nM]	Pellets (%）			Supernatant (%)
	0	100	100	100	100
	156	81.22	86.38	84.03	85.74
	313	77.31	79.99	82.71	74.59
	625	65.47	78.17	81.69	82.52
	1250	65.75	68.23	78.19	61.58
	2500	56.83	58.27	60.66	58.45
	5000	40.58	48	40.86	44.5
	10000	34.93	21.67	11.18	29.22

## Sheet: Fig_7F
Fig. 7F. Transcriptome fold change (FC) in sporozoites in response to Roc-A (150 nM) treatment
Gene_ID	BaseMean	Mean_Ctl	Mean_RocA	FC(RocA/Ctl)	log2FC	pval	padj	Gene product description
cgd4_1460	4.42212	7.11664	1.72761	0.242756	-2.04242	0.113536	0.530479	Uncharacterized protein
cgd8_4830	4.44435	7.11071	1.778	0.250045	-1.99974	0.112792	0.530479	Signal peptide, Kazal-type serine protease inhibitor domain containing protein
cgd4_1000	6.35708	9.92121	2.79295	0.281513	-1.82873	0.0776952	0.459381	Uncharacterized protein
cgd2_650	2.84359	4.28997	1.3972	0.32569	-1.61843	0.346176	0.776217	SUN domain containing protein
cgd8_2610	9.38813	13.9519	4.82431	0.345781	-1.53207	0.0913463	0.484838	Serine hydroxymethyltransferase
cgd1_1030	7.56353	11.1191	4.00797	0.360459	-1.47209	0.115948	0.532073	#N/A
cgd6_5180	15.7679	22.6294	8.90638	0.393575	-1.34529	0.031481	0.333716	Uncharacterized protein
cgd3_3600	22.8349	32.4191	13.2506	0.408728	-1.29079	0.0114957	0.21535	BTB/POZ domain/Kelch motif/Galactose oxidase central domain containing protein
cgd1_3180	5.73371	8.03886	3.42856	0.426499	-1.22939	0.258916	0.703795	Uncharacterized protein
cgd8_620	10.3265	14.4048	6.24816	0.433754	-1.20505	0.112825	0.530479	Uncharacterized protein
cgd4_2330	13.5044	18.689	8.3197	0.445166	-1.16759	0.116828	0.53225	Uncharacterized protein
cgd2_3150	18.1733	24.9791	11.3675	0.45508	-1.13581	0.121079	0.541427	Ubiquitin fusion degradation protein UFD1
cgd6_4010	6.53444	8.90537	4.1635	0.467527	-1.09688	0.340119	0.76922	Uncharacterized protein
cgd4_220	11.0901	14.8522	7.32808	0.493401	-1.01917	0.150312	0.582141	Uncharacterized protein
cgd4_230	17.5688	23.5197	11.6179	0.493966	-1.01751	0.0884343	0.480108	Uncharacterized protein
cgd1_1360	21.5178	28.2308	14.8048	0.524419	-0.931207	0.076537	0.459381	ABC-transporter
cgd8_1330	16.9635	22.2382	11.6887	0.525616	-0.927919	0.0935715	0.489798	Uncharacterized protein
cgd4_3900	18.7784	24.5537	13.0031	0.529576	-0.917089	0.105741	0.517904	Rab-GTPase-TBC domain containing protein
cgd6_660	18.012	23.5055	12.5186	0.53258	-0.908929	0.301777	0.733661	Secreted pepsinogen like aspartyl protease
cgd8_2600	4.38217	5.69137	3.07296	0.539934	-0.889146	0.491055	0.865929	Uncharacterized protein
cgd4_770	14.2652	18.513	10.0173	0.541097	-0.886041	0.140985	0.567377	Uncharacterized Protein
cgd4_1120	25.7943	33.3611	18.2275	0.546371	-0.872048	0.0751668	0.459353	Uncharacterized protein with WD40 repreat
cgd5_190	3.68724	4.73706	2.63742	0.556763	-0.844864	0.589296	0.90613	OB-fold nucleic acid binding domain containing protein
cgd7_660	26.9617	34.5952	19.3283	0.558698	-0.839859	0.0743524	0.458777	Cyclin-like protein
cgd6_4540	11.4604	14.6146	8.30617	0.568349	-0.81515	0.270626	0.7152	Palmitoyltransferase
cgd6_5460	9.0894	11.5823	6.59646	0.569527	-0.812164	0.372732	0.79299	Uncharacterized Secreted Protein (FLGN gene family)
cgd6_2890	5.66102	7.21038	4.11166	0.570242	-0.810355	0.450738	0.841889	Uncharacterized protein
cgd8_1520	6.46464	8.2324	4.69688	0.570536	-0.809609	0.440135	0.836411	COPII coat assembly protein, Sec16
cgd1_2580	17.5697	22.3141	12.8253	0.574761	-0.798966	0.145011	0.57146	small GTPase Arf family protein
cgd6_1930	2.77867	3.52744	2.02991	0.575463	-0.797205	0.682478	0.943797	Uncharacterized protein
cgd8_4900	9.77105	12.3827	7.15943	0.578182	-0.790405	0.298971	0.730526	Clathrin adaptor complex small chain containing protein
cgd8_2760	22.161	28.0711	16.2509	0.578918	-0.788568	0.165755	0.60601	Uncharacterized protein
cgd7_4550	59.4256	75.1009	43.7502	0.582552	-0.77954	0.00898175	0.197027	Ubiquitin-like protein
cgd5_1520	16.5082	20.8148	12.2017	0.586204	-0.770526	0.233898	0.673501	Uncharacterized protein
cgd7_2970	32.9067	41.4341	24.3793	0.588386	-0.765164	0.0620852	0.426836	Transferase hexapeptide
cgd2_3530	15.5852	19.5612	11.6092	0.59348	-0.752729	0.294063	0.730347	RNA binding motif
cgd4_1810	3.34338	4.19611	2.49065	0.593562	-0.752531	0.626702	0.922505	Uncharacterized protein
cgd3_2150	22.8291	28.604	17.0541	0.596214	-0.746098	0.142888	0.569005	Protein tyrosine phosphatase-like protein
cgd8_4890	11.1618	13.9478	8.37591	0.60052	-0.735717	0.388824	0.804573	Uncharacterized protein
cgd6_1940	4.12423	5.1503	3.09816	0.60155	-0.733244	0.551718	0.89479	Origin recognition complex subunit 3
cgd6_670	4.21344	5.25022	3.17665	0.605051	-0.724871	0.600576	0.911311	Aspartic acid and asparagine hydroxylation/Peptidase C11, clostripain domain contining protein
cgd1_3580	13.5391	16.7005	10.3777	0.6214	-0.686407	0.314855	0.751494	Uncharacterized protein
cgd8_490	17.9974	22.1841	13.8106	0.622547	-0.683746	0.240665	0.682265	Centriolar protein SAS N-terminal-containing protein
cgd5_3060	33.3692	40.9749	25.7634	0.628759	-0.669421	0.101371	0.510896	Uncharacterized protein
cgd7_2020	24.9595	30.6145	19.3045	0.630569	-0.665275	0.167914	0.609208	#N/A
cgd6_260	5.85239	7.15467	4.55011	0.635964	-0.652984	0.55773	0.89479	Diacylglycerol acyltransferase
cgd8_560	50.5313	61.7599	39.3027	0.636379	-0.652041	0.0447408	0.385785	CDP-diacylglycerol--inositol 3-phosphatidyltransferase isoform 1 phosphatidylinositol synthase PtdIns synthase PI synthase
cgd1_770	32.4056	39.3902	25.4209	0.64536	-0.631823	0.130647	0.550524	Uncharacterized protein with Tetratricopeptide-like helical
cgd6_5470	2.91343	3.53337	2.29349	0.649093	-0.623504	0.674836	0.942357	Uncharacterized protein
cgd3_4080	44.7674	54.2799	35.255	0.649503	-0.622591	0.115214	0.532073	Thioredoxin-like/UBA-like domain containing protein
cgd1_120	77.1062	93.3524	60.8599	0.651937	-0.617196	0.0254891	0.30806	Signal peptide region containing protein
cgd6_5330	41.3355	50.0218	32.6493	0.6527	-0.615507	0.158444	0.597411	Uncharacterized protein
cgd2_3620	6.00384	7.26041	4.74727	0.653858	-0.612951	0.6267	0.922505	F-box domain containing protein
cgd2_640	13.7868	16.6567	10.9169	0.655408	-0.609534	0.36915	0.790432	Metallo-dependent phosphatase-like protein
cgd8_980	3.0366	3.64316	2.43005	0.667017	-0.584205	0.827139	0.972204	EF-hand domain containing protein
cgd6_430	1.26105	1.50714	1.01495	0.673431	-0.570397	0.910003	0.990514	Uncharacterized protein
cgd6_5490	1.42377	1.7008	1.14674	0.674237	-0.568673	0.901459	0.988816	Uncharacterized protein (MEDLE gene family)
cgd4_1310	7.31155	8.72763	5.89547	0.675495	-0.565983	0.525129	0.881799	Glycine zipper-containing protein
cgd2_1960	18.8718	22.5237	15.2199	0.675729	-0.565483	0.345333	0.775925	Mitogen-activated protein kinase
cgd2_3610	3.89963	4.64926	3.15	0.677528	-0.561647	0.736305	0.956044	Uncharacterized protein with WD40 repeat
cgd4_990	5.82025	6.93485	4.70564	0.67855	-0.559474	0.558853	0.89479	Serine/threonine protein kinase
cgd8_1320	15.8251	18.8487	12.8015	0.679174	-0.558148	0.377894	0.797613	Calpain like thiol protease
cgd8_500	31.5029	37.5035	25.5023	0.679998	-0.556397	0.178643	0.621403	EF-hand calcium-binding domain containing protein
cgd4_4480	12.6629	15.0716	10.2543	0.680369	-0.555611	0.331471	0.763976	secreted membrane-associated protein (FLGN gene family)
cgd8_780	6.17889	7.34215	5.01563	0.683128	-0.549773	0.69406	0.946143	Zinc finger C3H1-type RNA biding domain containing protein
cgd5_4240	3.02067	3.57734	2.464	0.68878	-0.537884	0.781184	0.966431	Calponin homology domain containing protein
cgd6_1220	29.3544	34.5771	24.1317	0.697911	-0.518886	0.236316	0.6743	Uncharacterized protein
cgd4_4150	5.35913	6.31014	4.40811	0.698576	-0.517512	0.751435	0.961244	Inosine triphosphate pyrophosphatase-like
cgd3_1900	177.716	208.903	146.528	0.701418	-0.511654	0.00575647	0.154935	Acetyltransferase (GNAT) family protein
cgd8_140	556.428	653.146	459.711	0.70384	-0.50668	8.01141e-07	0.000608066	Uncharacterized protein
cgd4_120	38.4218	45.0811	31.7625	0.704565	-0.505196	0.20394	0.650926	Histone-binding protein RBBP4 N-terminal domain containing protein
cgd5_420	28.8347	33.7106	23.9587	0.710718	-0.492651	0.287854	0.725249	Uncharacterized protein
cgd6_5300	29.6715	34.6749	24.6681	0.711409	-0.491248	0.228098	0.670512	#N/A
cgd1_1740	58.9535	68.8921	49.0148	0.711473	-0.491119	0.104207	0.517904	DDRGK domain containing protein
cgd3_3430	64.477	75.3004	53.6537	0.712529	-0.48898	0.080075	0.463781	Amine oxidase
cgd5_210	12.2261	14.2731	10.1791	0.713168	-0.487686	0.538102	0.889948	Uncharacterized protein
cgd7_780	27.5861	32.2036	22.9686	0.71323	-0.487562	0.277433	0.716599	Uncharacterized protein
cgd6_5290	11.4229	13.2892	9.5566	0.719125	-0.475686	0.552368	0.89479	#N/A
cgd6_3600	5.15125	5.99077	4.31173	0.719729	-0.474475	0.794491	0.969688	Uncharacterized protein
cgd5_2560	53.6393	62.3764	44.9021	0.719858	-0.474216	0.15076	0.582141	DNA mismatch repair proteins mutL/hexB/PMS1 ATPase
cgd8_1700	70.5166	81.9155	59.1177	0.721691	-0.470546	0.297296	0.730526	Iron-containing alcohol dehydrogenase
cgd8_1410	12.8051	14.8681	10.7421	0.722491	-0.468949	0.509939	0.872309	DNA primase large subunit
cgd3_2700	54.8359	63.62	46.0518	0.723857	-0.466224	0.212374	0.655202	Transport protein particle (TRAPP) component
cgd7_5510	3.92312	4.54946	3.29678	0.724653	-0.464638	0.829764	0.972901	Uncharacterized Secreted Protein
cgd6_600	2.83766	3.28981	2.38551	0.72512	-0.463707	0.789248	0.968859	Uncharacterized protein
cgd1_3760	230.101	266.57	193.632	0.726381	-0.461202	0.00303249	0.107554	Uncharacterized protein
cgd4_1670	47.1427	54.5592	39.7262	0.72813	-0.457732	0.17354	0.612773	Uncharacterized protein
cgd6_4040	96.7804	111.978	81.5831	0.728566	-0.456869	0.0483503	0.393981	Cullin domain containing protein
cgd8_2580	36.7888	42.5657	31.0119	0.728566	-0.456868	0.514098	0.873322	Serine hydroxymethyltransferase
cgd8_4040	22.7596	26.3287	19.1906	0.728887	-0.456233	0.410065	0.819281	Aps1p/AP17 like clathrin adaptor protein
cgd8_2640	7.74243	8.94315	6.54171	0.731477	-0.451116	0.658899	0.934425	E3 SUMO-protein ligase Nse2 (Mms21)
cgd7_300	151.817	175.286	128.348	0.732216	-0.449658	0.0201778	0.274878	CpCCP2 extracellular protein with a signal peptide, ricin, discoidin, NEC, LCCL, 2 levanase and an apicomplexan-specific cysteine-rich repeat (ApicA repeat)
cgd7_3680	129.637	149.652	109.621	0.732504	-0.449092	0.0262892	0.311725	TPR repeat containing protein
cgd7_910	94.3746	108.921	79.8278	0.732893	-0.448325	0.0732507	0.455842	Phosphoglycerate kinase
cgd6_390	2.84896	3.28576	2.41216	0.734125	-0.445903	0.867809	0.982498	Uncharacterized protein
cgd2_3370	10.5293	12.1333	8.92535	0.735608	-0.44299	0.533974	0.886453	unspecified product
cgd6_1540	203.561	234.479	172.642	0.736279	-0.441675	0.00818739	0.186055	Histone RNA hairpin-binding protein
cgd5_910	85.2636	98.0976	72.4296	0.738342	-0.437639	0.0731495	0.455842	Uncharacterized protein
cgd1_1100	22.5717	25.9393	19.2042	0.74035	-0.433721	0.54194	0.891265	X-Pro dipeptidyl-peptidase
cgd7_2350	34.195	39.2802	29.1097	0.741078	-0.432302	0.22587	0.667624	Uncharacterized protein
cgd2_3600	27.5874	31.6545	23.5202	0.743029	-0.428509	0.568505	0.89683	Uncharacterized protein with Armadillo-type fold
cgd5_410	109.77	125.88	93.6613	0.744055	-0.426519	0.0479096	0.392693	Rad51
cgd3_1070	3.4389	3.93662	2.94118	0.747132	-0.420564	0.895268	0.988816	#N/A
cgd8_3990	32.5588	37.2298	27.8878	0.749072	-0.416825	0.324228	0.7562	Uncharacterized protein
cgd2_1700	83.1408	95.0588	71.2229	0.749251	-0.416479	0.0760658	0.459381	EF-hand domain containing protein
cgd1_3230	28.1782	32.2054	24.1511	0.749909	-0.415213	0.391926	0.806594	Protein kinase
cgd7_840	35.0734	40.0826	30.0641	0.750052	-0.414938	0.279684	0.718325	Uncharacterized protein
cgd4_550	86.5591	98.8979	74.2203	0.750474	-0.414126	0.0831032	0.469254	Uncharacterized protein
cgd4_2190	65.2295	74.4939	55.965	0.75127	-0.412596	0.143632	0.569599	Aspartic peptidase A1 family
cgd4_1780	7.01462	8.00489	6.02435	0.752584	-0.410075	0.618371	0.920219	Zinc finger, C3HC4 type (RING) containing protein
cgd5_2900	111.022	126.676	95.3675	0.752847	-0.409571	0.0828235	0.469254	Protein phosphatase C2 (PP2c) domain containing protein
cgd1_1690	79.9872	91.2446	68.7297	0.753247	-0.408805	0.121878	0.541644	PHD finger containing protein
cgd7_880	660.8	753.499	568.1	0.75395	-0.407459	1.55862e-05	0.00347939	eIF-3A like translation initiation factor that has a WD40 repeat-containing beta propeller protein
cgd2_3890	2.60234	2.9645	2.24019	0.755671	-0.404169	0.84899	0.977149	Serine/threonine-protein kinase
cgd1_1870	89.2251	101.627	76.8231	0.755931	-0.403673	0.116387	0.53225	Uncharacterized protein
cgd3_100	67.996	77.3909	58.601	0.757208	-0.401239	0.162264	0.602537	Uncharacterized protein
cgd3_2000	179.494	204.283	154.704	0.757304	-0.401055	0.15271	0.585264	WD40 repeat
cgd6_240	68.6761	78.1152	59.2371	0.75833	-0.399103	0.16188	0.602537	DNA replication licensing factor MCM6-like AAA Atpase
cgd8_2740	20.0815	22.8351	17.3279	0.758828	-0.398155	0.464472	0.848804	Uncharacterized protein
cgd7_590	8.41628	9.56798	7.26457	0.759258	-0.397338	0.66087	0.935272	#N/A
cgd8_130	321.093	365.006	277.181	0.759387	-0.397092	0.00287559	0.102951	Vps72/YL1
cgd4_3660	58.7961	66.8362	50.756	0.759409	-0.397051	0.196811	0.641666	Uncharacterized protein
cgd8_2570	33.4538	38.0165	28.8911	0.759962	-0.396001	0.34315	0.772506	Uncharacterized protein
cgd1_1380	337.463	383.25	291.677	0.76106	-0.393918	0.00463904	0.137945	Palmitoyltransferase
cgd1_1390	481.689	546.373	417.004	0.763223	-0.389823	0.0214624	0.282936	Uncharacterized protein
cgd7_4380	55.6024	63.0654	48.1394	0.763325	-0.389631	0.224415	0.667107	Small GTP-binding protein domain containing protein
cgd8_160	224.501	254.566	194.436	0.763795	-0.388743	0.0427665	0.375831	Ubiquitin activating enzyme E1
cgd7_2740	74.053	83.9443	64.1617	0.764337	-0.387719	0.134889	0.557246	WD40 repeat-containing protein
cgd6_1950	18.7681	21.2542	16.2819	0.766058	-0.384474	0.475065	0.853802	Ribonucleotide reductase
cgd1_650	340.011	384.925	295.096	0.766633	-0.383391	0.00348233	0.114332	Uncharacterized Secreted Protein (CpLSP gene family)
cgd8_730	3.61878	4.09631	3.14125	0.766848	-0.382987	0.909525	0.990514	Modulator of levamisole receptor-1
cgd3_2020	961.047	1087.39	834.708	0.767627	-0.381522	1.75495e-05	0.00370001	Protein phosphatase 2C
cgd7_1950	41.7132	47.1196	36.3068	0.770525	-0.376086	0.376602	0.796593	Polyketide cyclase / dehydrase/lipid transport /Coenzyme Q-binding protein COQ10/START domain containing protein
cgd3_910	11.3232	12.786	9.86036	0.771182	-0.374857	0.594604	0.906234	Uncharacterized protein
cgd8_2630	61.8117	69.7848	53.8387	0.771497	-0.374267	0.188815	0.63361	Autophagy-related protein 3
cgd4_2080	25.2797	28.5285	22.031	0.772247	-0.372866	0.578019	0.902708	DHHC palmitoyltransferase
cgd1_1370	41.2799	46.5126	36.0472	0.774998	-0.367735	0.338882	0.768689	EF-hand domain containing protein
cgd8_10	71.2267	80.247	62.2063	0.775185	-0.367387	0.201777	0.648556	Uncharacterized protein
cgd5_560	19.6098	22.0885	17.1312	0.77557	-0.366671	0.530741	0.886043	Uncharacterized protein with MYND-type Zinc finger
cgd8_330	167.152	188.155	146.15	0.776755	-0.364469	0.0600322	0.418368	Uncharacterized protein
cgd4_680	63.3386	71.118	55.5591	0.781223	-0.356193	0.214796	0.657381	Uncharacterized protein
cgd8_2320	115.637	129.834	101.44	0.781307	-0.356039	0.0926563	0.48788	Uncharacterized protein
cgd8_3130	20.8504	23.404	18.2969	0.781785	-0.355156	0.47484	0.853802	AP2/ERF domain containing protein
cgd7_280	657.197	737.115	577.278	0.783159	-0.352622	0.000207749	0.0262803	Serine/Threonine protein kinase
cgd4_2110	28.509	31.9618	25.0561	0.78394	-0.351185	0.415106	0.821279	Papain family cysteine protease
cgd1_1880	4.78693	5.36582	4.20804	0.784232	-0.350648	0.818308	0.972204	Uncharacterized protein
cgd7_2960	70.9734	79.5485	62.3983	0.784405	-0.350329	0.216499	0.659424	Uncharacterized protein
cgd8_120	119.249	133.641	104.856	0.784615	-0.349943	0.087398	0.4793	Uncharacterized protein
cgd7_1770	75.9134	85.0579	66.7689	0.784982	-0.349268	0.353006	0.779112	Ubiquitin-related domain containing protein
cgd7_5460	272.426	305.181	239.672	0.785346	-0.348599	0.018432	0.266982	VPS16 vacuolar sorting protein
cgd6_4800	125.739	140.841	110.638	0.785552	-0.348222	0.208522	0.653221	P-loop containing nucleoside triphosphate hydrolase
cgd8_2290	32.0825	35.9186	28.2463	0.786397	-0.34667	0.418115	0.822529	Uncharacterized protein with AN1-type Zinc finger
cgd4_60	50.9656	57.0247	44.9065	0.787492	-0.344664	0.319829	0.755245	Growth factor receptor cysteine-rich/Laminin EGF domain containing protein
cgd7_850	275.236	307.799	242.673	0.788415	-0.342972	0.0228874	0.291533	Patched family protein/Sterol-sensing domain-containing protein
cgd8_3780	203.016	226.977	179.055	0.788867	-0.342146	0.0325485	0.339345	Target SNARE coiled-coil homology domain containing protein
cgd6_4880	251.689	281.372	222.005	0.789007	-0.34189	0.0264253	0.311725	Cryptopain-cysteine proteinase secreted
cgd4_4100	16.2366	18.1379	14.3353	0.790349	-0.339439	0.701863	0.94789	Coatomer epsilon subunit
cgd2_3900	8.13447	9.08287	7.18608	0.791169	-0.337943	0.759441	0.964407	Uncharacterized protein
cgd4_2250	71.687	80.0035	63.3706	0.792098	-0.33625	0.210501	0.65471	DNA / pantothenate metabolism flavoprotein
cgd4_3450	53.9649	60.1786	47.7513	0.793492	-0.333712	0.372487	0.79299	Uncharacterized protein
cgd5_1170	136.406	152.092	120.72	0.793728	-0.333284	0.0825473	0.469254	Metallo-beta-lactamase with Zn-dependent metallo-hydrolase RNA specificity domain
cgd3_280	52.3072	58.3064	46.3081	0.79422	-0.33239	0.342539	0.771934	mRNA translation inhibitor SKI2 SFII helicase
cgd7_2310	194.033	216.249	171.818	0.794537	-0.331813	0.0483782	0.393981	ORC/CDC6 like AAA ATpase
cgd8_1080	125.778	140.125	111.431	0.795229	-0.330557	0.321685	0.755443	STXBP/UNC-18/SEC1 syntaxin involved in golgi transport
cgd2_3320	67.8873	75.6296	60.145	0.795257	-0.330507	0.220902	0.662706	Papain family cysteine protease
cgd7_40	777.742	865.991	689.493	0.796189	-0.328816	0.00067962	0.0486634	Protein kinase/EF-hand domain containing protein
cgd7_2770	311.52	346.65	276.39	0.797315	-0.326778	0.01756	0.261334	BRCT domain-containing protein
cgd6_250	15.6376	17.3993	13.876	0.797505	-0.326434	0.827265	0.972204	TatD family protein
cgd1_1710	148.845	165.521	132.168	0.798498	-0.324639	0.0928578	0.48788	Phosphoglycerate mutase
cgd8_1720	345.428	384.033	306.824	0.798952	-0.323819	0.0126164	0.224491	Aldehyde/Alcohol dehydrogenase
cgd3_950	137.362	152.557	122.167	0.800792	-0.320501	0.123285	0.543164	Condensin-2 complex subunit H2
cgd8_2390	69.6475	77.3369	61.9581	0.801146	-0.319863	0.517024	0.875159	Diacylglycerol kinase
cgd8_970	203.146	225.535	180.757	0.801455	-0.319306	0.0402723	0.366507	VPS13 like protein involved in vacuolar protein trafficking
cgd4_10	161.543	179.347	143.74	0.801465	-0.319289	0.0735023	0.456532	Uncharacterized protein
cgd1_1150	53.6484	59.5381	47.7586	0.802152	-0.318053	0.34842	0.777779	Uncharacterized protein
cgd4_3300	120.198	133.381	107.015	0.802326	-0.317739	0.205913	0.651591	unspecified product
cgd4_3240	154.274	171.161	137.387	0.802679	-0.317105	0.321912	0.755508	unspecified product
cgd6_4890	2399.01	2660.94	2137.09	0.803132	-0.31629	2.92475e-08	5.54971e-05	Chloroquine resistance transporter
cgd6_2570	818.018	907.302	728.734	0.803188	-0.316191	0.000373838	0.0354679	MORN domain repeat containing protein
cgd5_4010	35.8186	39.7192	31.918	0.803592	-0.315465	0.466517	0.849456	Uncharacterized protein
cgd5_4170	61.4014	68.0358	54.7669	0.804972	-0.31299	0.35232	0.779112	PP2C like protein phosphatase
cgd6_2920	42.4756	47.0516	37.8997	0.805492	-0.312057	0.470122	0.851908	Uncharacterized protein
cgd1_570	12.2543	13.5665	10.9421	0.806556	-0.310154	0.748188	0.961244	Translocation protein Sec66
cgd8_5080	87.2102	96.4086	78.0117	0.809178	-0.305471	0.193496	0.637982	Uncharacterized protein
cgd1_1240	194.836	215.369	174.303	0.80932	-0.305218	0.0777135	0.459381	Sec14 domain containing protein
cgd4_480	325.14	359.372	290.908	0.809491	-0.304912	0.0206749	0.277248	Uncharacterized protein
cgd1_180	237.004	261.841	212.166	0.810285	-0.303498	0.0604004	0.419816	Uncharacterized protein
cgd2_2760	101.596	112.183	91.0083	0.811247	-0.301787	0.203456	0.650926	insulinase-like peptidase
cgd1_2920	163.067	180.04	146.094	0.811456	-0.301416	0.081807	0.467919	Golgi transport SNARE BOS1
cgd6_2700	962.088	1061.14	863.032	0.813303	-0.298134	0.00988369	0.202749	Uncharacterized Protein
cgd1_410	50.0598	55.1884	44.9313	0.814144	-0.296644	0.408735	0.819281	Ubiquitin-conjugating enzyme E2
cgd3_1490	56.4112	62.185	50.6373	0.814301	-0.296366	0.381436	0.800027	Uncharacterized protein
cgd1_2830	124.943	137.729	112.156	0.814324	-0.296325	0.167716	0.609075	Target SNARE coiled-coil homology domain containing protein
cgd5_3260	8.73962	9.63381	7.84543	0.814365	-0.296253	0.731356	0.953972	Glycosyl transferase, family 8
cgd7_1210	270.939	298.573	243.304	0.81489	-0.295323	0.119653	0.541427	Uncharacterized protein
cgd4_2120	67.1865	74.0246	60.3484	0.815248	-0.294689	0.317789	0.754248	PX domain containing protein
cgd8_4450	143.619	158.22	129.017	0.815429	-0.294369	0.150789	0.582141	Uncharacterized protein
cgd6_1570	99.8457	109.993	89.6983	0.81549	-0.294261	0.218784	0.661025	Apyrase
cgd6_3590	55.1706	60.7662	49.5749	0.81583	-0.293659	0.411923	0.819312	26S proteasome regulatory subunit Rpn6-like PINT domain containing protein
cgd5_840	249.393	274.659	224.128	0.816023	-0.293319	0.121977	0.541644	PP2C like phosphatase
cgd8_1210	151.336	166.663	136.009	0.816075	-0.293227	0.128353	0.549366	Adenine nucleotide translocator 1/Mitochondrial carrier protein
cgd4_780	215.45	237.25	193.649	0.816223	-0.292964	0.0774676	0.459381	DNA topoisomerase 2
cgd1_1400	477.138	525.265	429.012	0.816754	-0.292027	0.00555811	0.152043	Uncharacterized protein
cgd7_1520	41.1706	45.291	37.0501	0.818045	-0.289748	0.562537	0.89479	Peptidylprolyl isomerase
cgd7_2630	444.462	488.909	400.015	0.818179	-0.289511	0.0149244	0.245186	Patatin-like phospholipase (PNPLA) domain containing protein
cgd5_2020	80.4928	88.5319	72.4537	0.818391	-0.289138	0.31247	0.748155	Cysteine-rich secretory protein, allergen V5/Tpx-1-related
cgd3_3210	312.225	343.4	281.049	0.818429	-0.28907	0.10219	0.513658	HAD-like/Lipin domain containing protein(PV1H14080 P)\\
cgd1_3210	12.3299	13.5564	11.1035	0.819059	-0.287961	0.794386	0.969688	Uncharacterized protein
cgd7_5330	230.023	252.69	207.355	0.82059	-0.285266	0.0516601	0.401742	Thioredoxin/PDI transmembrane domain containing protein
cgd7_1720	580.927	638.082	523.771	0.820852	-0.284807	0.0261413	0.311328	Endonuclease III/HhH-GPD domain containing protein
cgd7_3890	105.858	116.271	95.4445	0.820877	-0.284762	0.201627	0.648556	Calcium-dependent protein kinase 7 (CDPK)(CPK7)
cgd3_3150	132.847	145.872	119.823	0.821424	-0.2838	0.222178	0.665482	Rab5 like small Gtpase
cgd3_440	1420.44	1559.64	1281.25	0.821505	-0.283659	0.00033901	0.0338564	C-type lectin containing protein
cgd4_1110	216.675	237.823	195.527	0.822154	-0.28252	0.190041	0.63361	AP2/ERF domain containing protein
cgd4_4470	66.2543	72.678	59.8306	0.823229	-0.280635	0.51043	0.872309	Uncharacterized protein (FLGN gene family)
cgd6_4350	159.148	174.56	143.737	0.823427	-0.280288	0.269614	0.713518	26S proteasome subunit P45
cgd8_5370	833.469	913.859	753.078	0.824064	-0.279172	0.000931511	0.057248	Uncharacterized protein
cgd2_3540	76.965	84.3734	69.5567	0.824391	-0.278599	0.330863	0.763404	PHD domain containing protein
cgd3_220	276.959	303.584	250.334	0.824596	-0.27824	0.0513604	0.401166	Uncharacterized protein
cgd3_120	149.85	164.239	135.462	0.824783	-0.277913	0.110494	0.525611	Chromosome segregation protein Spc25
cgd1_2800	207.515	227.411	187.62	0.825028	-0.277485	0.0713625	0.450617	Mediator complex subunit Med7
cgd7_1090	52.434	57.4341	47.434	0.825887	-0.275985	0.418298	0.822529	Nuclear transport factor 2 domain containing protein
cgd1_1430	406.01	444.621	367.399	0.82632	-0.275228	0.0223661	0.289691	#N/A
cgd7_1960	319.151	349.365	288.937	0.827035	-0.27398	0.0377772	0.363869	WD40/YVTN repeat-like+signal peptide-containing protein
cgd6_3410	317.468	347.4	287.536	0.827678	-0.272858	0.0449549	0.385785	Spc97 / Spc98 family
cgd7_4820	178.202	194.982	161.421	0.82788	-0.272507	0.144557	0.570605	Uncharacterized Protein
cgd6_2940	124.528	136.234	112.822	0.828145	-0.272044	0.163147	0.604042	Cullin domain containing protein
cgd6_4790	993.701	1086.29	901.11	0.829529	-0.269636	0.00062455	0.0486634	Uncharacterized protein with B-box-type zinc finger
cgd6_3220	450.916	492.84	408.991	0.829866	-0.26905	0.0239565	0.299063	RAS small GTPase Rab1 family
cgd2_3040	1435.94	1569.02	1302.87	0.830373	-0.268169	0.00015205	0.0212266	Uncharacterized protein
cgd7_3870	234.682	256.406	212.959	0.830553	-0.267856	0.0878774	0.480108	Uncharacterized Secreted Protein (CpLSP gene family)
cgd6_4440	92.1577	100.633	83.6827	0.831567	-0.266096	0.245531	0.688617	Uncharacterized protein
cgd6_120	1013.7	1106.89	920.514	0.831622	-0.266001	0.000946499	0.057248	Disulfide-isomerase, signal peptide plus ER retention motif
cgd1_2160	49.6084	54.1522	45.0646	0.832184	-0.265026	0.452071	0.843159	GYF domain containing protein
cgd3_3280	250.145	273.046	227.244	0.832255	-0.264902	0.0710024	0.450214	Uncharacterized protein
cgd6_2900	3.10533	3.38961	2.82105	0.832265	-0.264885	0.883584	0.988563	Exostosin-like protein
cgd2_3200	289.265	315.622	262.909	0.832985	-0.263638	0.0500953	0.39822	Glucose-6-phosphate isomerase
cgd4_30	200.298	218.411	182.185	0.834137	-0.261644	0.104967	0.517904	Uncharacterized protein
cgd6_5050	275.388	300.269	250.506	0.834272	-0.26141	0.231419	0.673501	Uncharacterized protein
cgd3_3490	56.309	61.3922	51.2259	0.834404	-0.261181	0.520287	0.876771	Uncharacterized protein
cgd3_1860	529.651	577.25	482.053	0.835085	-0.260005	0.0101541	0.204771	EGF-like domain containing extracellular protein
cgd3_2210	473.536	516.08	430.993	0.835127	-0.259932	0.0248247	0.306282	Replication protein A1 large subunit
cgd6_1270	159.609	173.891	145.326	0.835732	-0.258887	0.195909	0.640926	Phospholipid/glycerol acyltransferase
cgd4_2800	1468.48	1599.8	1337.16	0.835831	-0.258717	0.000156612	0.0212266	Uncharacterized protein
cgd7_1970	901.204	981.68	820.729	0.836045	-0.258347	0.00111212	0.0611666	NPL4 Nuclear pore localisation protein Npl4 /Ubiquitin-like domain containing protein
cgd2_60	4196.39	4569.63	3823.15	0.836644	-0.257315	1.53831e-07	0.000194596	ABC transporter
cgd5_2340	653.814	711.868	595.759	0.836895	-0.256881	0.00583636	0.155979	SET domain containing protein
cgd5_2330	337.417	367.337	307.497	0.837099	-0.25653	0.171596	0.611935	Actin
cgd1_940	41.0734	44.7101	37.4367	0.837321	-0.256148	0.559693	0.89479	Uncharacterized protein
cgd4_2480	255.537	278.095	232.979	0.837769	-0.255376	0.0864245	0.476716	Uncharacterized protein
cgd7_1860	67.1506	73.0608	61.2403	0.83821	-0.254616	0.480443	0.856402	emp24/gp25L/p24 family/GOLD domain-containing protein
cgd8_5220	26.9112	29.2731	24.5494	0.838634	-0.253887	0.590233	0.90613	OST3 / OST6 family, transporter family
cgd4_520	14.7805	16.0719	13.489	0.83929	-0.252759	0.751003	0.961244	Uncharacterized protein
cgd7_5280	80.5447	87.5792	73.5103	0.839358	-0.252642	0.387504	0.804152	PH1/SSRP1-like domain containing protein
cgd8_4180	658.669	716.006	601.331	0.839841	-0.251812	0.00799367	0.184975	#N/A
cgd7_270	1418.56	1542	1295.12	0.839893	-0.251723	0.000400933	0.0371108	AD/NAD(P)-binding domain containing protein
cgd8_5070	116.203	126.308	106.097	0.839988	-0.251559	0.251728	0.694975	Trafficking protein particle complex subunit 2
cgd6_3460	86.2311	93.6784	78.7839	0.841004	-0.249815	0.320929	0.755245	Uncharacterized protein
cgd7_960	81.1322	88.1146	74.1499	0.841516	-0.248937	0.381665	0.800027	Uncharacterized protein
cgd6_5240	776.319	843.022	709.615	0.841751	-0.248534	0.00407463	0.12886	Serine/threonine-protein kinase
cgd6_3280	290.424	315.245	265.603	0.842528	-0.247204	0.094944	0.493077	Glycogen branching enzyme (1,4-alpha-glucan branching enzyme)
cgd8_4310	39.5945	42.9712	36.2177	0.842837	-0.246675	0.542454	0.891265	PH domain-like protein
cgd8_3060	171.289	185.896	156.682	0.842845	-0.246661	0.202647	0.649532	Adaptin AP complex subunit alpha
cgd2_3870	142.67	154.783	130.558	0.843489	-0.245558	0.218336	0.660408	ABC transporter
cgd5_3420	1314.71	1426.3	1203.13	0.843529	-0.24549	0.000668871	0.0486634	TSP1/LNR (Lin-12/Notch) repeat containing protein
cgd3_1890	366.291	397.29	335.292	0.843948	-0.244774	0.0783223	0.46037	Dual specificity phosphatase/Membrane bound phosphatase
cgd3_1700	217.216	235.583	198.849	0.84407	-0.244565	0.106791	0.517904	Uncharacterized protein
cgd7_1350	588.266	637.846	538.686	0.84454	-0.243762	0.0818704	0.467919	Uncharacterized protein
cgd6_5060	664.739	720.7	608.777	0.844702	-0.243486	0.0121637	0.219782	Serine/threonine-protein kinase
cgd2_550	72.9676	79.0872	66.848	0.845245	-0.242559	0.374908	0.795291	Mannose-P-dolichol utilization defect 1-like protein with PQ-loop repeat
cgd2_3660	45.2392	49.0154	41.463	0.845916	-0.241413	0.488291	0.862861	Subtilase family
cgd1_1320	172.647	187.052	158.242	0.84598	-0.241305	0.185697	0.63233	Developmental protein
cgd7_3570	1078.93	1168.93	988.936	0.846021	-0.241235	0.00242206	0.0918418	Uncharacterized protein
cgd1_310	161.913	175.362	148.464	0.846613	-0.240225	0.171286	0.611935	AP endonuclease 2
cgd3_2590	335.48	363.237	307.724	0.847173	-0.239271	0.070235	0.450214	Kinesin-like protein
cgd5_2670	54.6674	59.1585	50.1762	0.848165	-0.237583	0.44679	0.839806	Alcohol dehydrogenase
cgd5_4570	224.875	243.193	206.556	0.849347	-0.235574	0.25443	0.698978	Uncharacterized protein
cgd6_4000	57.306	61.9576	52.6544	0.849845	-0.234729	0.510146	0.872309	Uncharacterized protein
cgd7_3740	40.0822	43.3184	36.846	0.850586	-0.23347	0.556214	0.89479	Uncharacterized protein
cgd3_940	4.23037	4.57144	3.8893	0.850783	-0.233137	0.912735	0.990514	Uncharacterized protein
cgd3_3410	27.0594	29.2391	24.8798	0.850908	-0.232924	0.596452	0.907592	Uncharacterized protein
cgd3_3560	330.538	357.148	303.927	0.850984	-0.232796	0.0774164	0.459381	CorA family mitochondrial membrane protein
cgd4_2000	256.393	276.954	235.832	0.85152	-0.231887	0.126067	0.54677	Apicomplexan CP 15/60K like protein
cgd4_50	23.4208	25.2805	21.5611	0.852877	-0.229591	0.675175	0.942357	Uncharacterized protein
cgd4_2210	32.1503	34.675	29.6256	0.854379	-0.227052	0.558161	0.89479	Adaptin N terminal domain containing protein
cgd2_1250	642.771	693.094	592.449	0.85479	-0.226358	0.0206576	0.277248	MCM domain containing protein
cgd1_170	40.16	43.3023	37.0176	0.854864	-0.226233	0.506107	0.870622	Uncharacterized protein
cgd6_2780	515.545	555.783	475.307	0.855203	-0.225661	0.0662843	0.43759	Uncharacterized protein
cgd5_4230	50.2226	54.1283	46.3168	0.855686	-0.224847	0.56149	0.89479	EGF-like domain containing protein
cgd7_3030	373.309	402.252	344.367	0.856097	-0.224153	0.109581	0.523198	Importin/karyopherin
cgd1_730	36.8261	39.6795	33.9727	0.856178	-0.224017	0.555359	0.89479	Glutamine cyclotransferase
cgd3_3290	4.32987	4.6653	3.99444	0.856202	-0.223976	0.910697	0.990514	Uncharacterized protein
cgd7_4830	633.16	682.061	584.26	0.856609	-0.223291	0.023551	0.297296	Mechanosensitive ion channel MscS containing protein
cgd8_1260	17.3145	18.6508	15.9782	0.8567	-0.223138	0.717733	0.951057	Uncharacterized protein
cgd3_1960	223.916	241.192	206.639	0.856743	-0.223065	0.376296	0.796593	Uncharacterized protein
cgd4_3290	176.809	190.442	163.176	0.856831	-0.222917	0.173313	0.612773	Articulin family protein/adjacent paralogous protein
cgd6_4530	26.3528	28.3845	24.3212	0.85685	-0.222886	0.587903	0.90613	Uncharacterized protein
cgd7_900	11.0119	11.8596	10.1641	0.857034	-0.222576	0.772821	0.964407	Uncharacterized protein
cgd3_2050	48.9405	52.6931	45.188	0.85757	-0.221674	0.614255	0.918495	Prolyl 4-hydroxylase alpha subunit/2-oxoglutarate-dependent dioxygenase
cgd7_1940	51.356	55.2804	47.4317	0.858021	-0.220914	0.620251	0.920539	Uncharacterized Protein
cgd6_3930	389.22	418.92	359.519	0.858205	-0.220606	0.0577554	0.417416	Uncharacterized protein
cgd6_2580	4737.89	5099.12	4376.67	0.858318	-0.220417	4.7251e-06	0.0016771	Uncharacterized protein
cgd8_520	31.7445	34.1598	29.3292	0.858586	-0.219965	0.59287	0.90613	Uncharacterized Protein
cgd6_3660	274.948	295.843	254.052	0.858739	-0.219708	0.129417	0.549828	F-box domain containing protein
cgd7_820	946.976	1018.73	875.225	0.859136	-0.219042	0.0090879	0.197078	RAD3'DEXDc+HELICc protein
cgd2_2030	30.5108	32.8001	28.2215	0.860409	-0.216906	0.657011	0.933807	Uncharacterized protein
cgd6_4940	350.2	376.454	323.947	0.860524	-0.216713	0.0775801	0.459381	C2 domain containing protein
cgd3_3590	27.0422	29.0655	25.0189	0.860776	-0.21629	0.765633	0.964407	GPI mannosyltransferase
cgd3_150	193.754	208.246	179.262	0.860818	-0.216219	0.167234	0.608487	Uncharacterized protein
cgd1_1140	129.457	139.132	119.782	0.860919	-0.216051	0.329924	0.763404	Acyl-CoA-binding protein ACBP with Ankyrin repeat
cgd8_1690	249.375	268.006	230.743	0.860961	-0.21598	0.133124	0.555172	unspecified product
cgd1_3720	78.4862	84.3412	72.6311	0.861158	-0.21565	0.38725	0.804152	Mannosyltransferase DXD
cgd4_4290	478.802	514.498	443.107	0.86124	-0.215513	0.0400183	0.366507	Possible gamma-tubulin complex 4
cgd8_3430	5585.37	5999.18	5171.55	0.862043	-0.214168	4.86115e-06	0.0016771	Peptidase M1, alanine aminopeptidase/leukotriene A4 hydrolase
cgd3_580	97.6296	104.846	90.4127	0.862334	-0.213681	0.408656	0.819281	Uncharacterized protein
cgd6_2290	966.061	1037.46	894.662	0.862359	-0.21364	0.0100259	0.204478	Sphingomyelinase C
cgd7_150	75.1368	80.6766	69.5971	0.862668	-0.213123	0.446753	0.839806	Uncharacterized protein
cgd6_1760	546.681	586.98	506.383	0.862692	-0.213083	0.0356748	0.353488	Phosphatidylinositol 3-/4-kinase
cgd1_3790	1197.16	1285.32	1108.99	0.862812	-0.212882	0.0496401	0.39822	Uncharacterized protein
cgd8_2890	250.758	269.213	232.303	0.862894	-0.212745	0.18595	0.63233	Translation initiation factor SUI1
cgd1_440	224.039	240.492	207.586	0.863172	-0.212279	0.189593	0.63361	Signal peptidase I
cgd2_1000	4508.5	4839.43	4177.57	0.863237	-0.212172	1.16653e-05	0.00295132	RNA recognition motif domain containing protein
cgd7_2320	136.029	146.007	126.05	0.863311	-0.212048	0.350575	0.779112	Thioesterase of the a/b hydrolase
cgd8_3190	73.7474	79.1531	68.3416	0.86341	-0.211881	0.552209	0.89479	Endoplasmic Reticulum Oxidoreductin 1 (ERO1)
cgd2_4340	314.364	337.358	291.371	0.863683	-0.211426	0.251083	0.694975	Mitogen-activated protein kinase
cgd8_990	27.3993	29.4028	25.3957	0.863716	-0.211371	0.640382	0.92935	Uncharacterized protein
cgd7_2710	612.737	657.508	567.966	0.863815	-0.211205	0.0276998	0.31286	NUDIX hydrolase domain containing protein
cgd7_2330	295.286	316.786	273.785	0.864258	-0.210466	0.198993	0.647817	ARF/SAR type small GTPase superfamily
cgd3_3330	12394.4	13296.3	11492.5	0.86434	-0.210329	2.39819e-07	0.000227529	Uncharacterized protein
cgd6_1730	372.732	399.751	345.714	0.864824	-0.209522	0.276852	0.716599	Cleavage and polyadenylation specificity factor 4-like 3x Zn C3H1 domains
cgd7_3230	650.134	697.001	603.266	0.865516	-0.208368	0.0280349	0.315705	SLBP family of RNA binding proteins
cgd7_2590	795.492	852.83	738.153	0.865534	-0.208337	0.0286384	0.320657	#N/A
cgd5_2590	3159.37	3386.23	2932.51	0.86601	-0.207545	0.000243353	0.0288601	Glycosyltransferase 2-like
cgd2_2500	95.1881	101.972	88.4044	0.86695	-0.20598	0.332668	0.764764	DNA polymerase alpha/epsilon subunit B
cgd4_3710	75.6096	80.9895	70.2298	0.867147	-0.205651	0.463022	0.848804	Ser/Thr protein kinase
cgd4_3350	693.118	742.098	644.138	0.867996	-0.20424	0.0313227	0.333716	MOB kinase activator family
cgd8_2730	211.852	226.767	196.937	0.868456	-0.203476	0.234285	0.67357	Zinc finger, RING/FYVE/PHD-type domain containg protein
cgd4_1300	864.133	924.881	803.386	0.868637	-0.203174	0.0158817	0.249836	Uncharacterized protein
cgd4_1660	23.7959	25.4619	22.13	0.86914	-0.20234	0.638351	0.927822	Small nuclear ribonucleoprotein E
cgd7_4670	661.098	707.336	614.861	0.869263	-0.202135	0.247289	0.689295	Uncharacterized protein
cgd3_1790	1336.41	1429.85	1242.97	0.869302	-0.202071	0.0109767	0.210143	Cse1-like Exportin/Importin
cgd4_560	56.4133	60.3526	52.474	0.869459	-0.201811	0.522865	0.879554	Uncharacterized protein
cgd6_4960	73.5208	78.652	68.3895	0.86952	-0.201708	0.529722	0.885203	Serine/threonine-protein kinase
cgd5_1250	431.205	461.216	401.193	0.869859	-0.201146	0.196709	0.641666	Dymeclin
cgd7_4620	3990.68	4268.23	3713.13	0.869948	-0.201	0.00182659	0.0745366	Replication protein A
cgd6_3810	875.655	936.489	814.822	0.870081	-0.200778	0.0214718	0.282936	Cleavage/polyadenylation specificity factor subunit 5
cgd8_460	609.801	652.11	567.492	0.870241	-0.200514	0.0577128	0.417416	Metallo-beta-lactamase
cgd8_3310	536.809	574.033	499.586	0.870309	-0.2004	0.180175	0.623302	Ribosome maturation protein Sdo1/SBDS
cgd2_850	193.557	206.975	180.14	0.870351	-0.200331	0.250394	0.693611	Uncharacterized protein
cgd2_3130	48.9616	52.3474	45.5757	0.870639	-0.199854	0.562639	0.89479	Uncharacterized protein
cgd1_1160	26.8374	28.688	24.9868	0.870983	-0.199283	0.716646	0.951057	Signal peptide region containing protein
cgd8_1960	16.2227	17.3413	15.1042	0.870993	-0.199267	0.790121	0.968859	Uncharacterized protein
cgd6_4760	276.238	295.261	257.215	0.871144	-0.199017	0.394832	0.806763	Tubulin beta chain
cgd2_4110	209.005	223.364	194.646	0.871429	-0.198544	0.232987	0.673501	Ubiquitin-conjugating enzyme
cgd5_1430	28.4105	30.361	26.46	0.871511	-0.19841	0.84876	0.977149	#N/A
cgd2_470	305.677	326.648	284.707	0.871601	-0.198259	0.160721	0.600922	Uncharacterized protein
cgd1_190	444.338	474.813	413.864	0.871637	-0.1982	0.0881965	0.480108	Narf-like protein nuclear prelamin A recognition factor
cgd6_5350	33.7648	36.0782	31.4515	0.871759	-0.197998	0.762681	0.964407	ABC transporter protein
cgd6_1960	29.4025	31.4149	27.3902	0.871886	-0.197789	0.721428	0.951057	Glycosyltransferase 2-like
cgd7_810	656.863	701.718	612.009	0.872159	-0.197337	0.0651806	0.437033	Serine/threonine phosphatase
cgd7_4810	4806.73	5134.66	4478.79	0.872265	-0.197161	0.00543098	0.150499	Fibronectin II collagen-binding/PA14 domain containing protein
cgd4_1690	188.322	201.165	175.479	0.872312	-0.197084	0.217228	0.660408	Myosin motor domain containing protein
cgd6_3830	229.19	244.786	213.595	0.872579	-0.196643	0.188024	0.63361	Small GTPase
cgd6_1310	51.3422	54.8287	47.8556	0.872821	-0.196243	0.470906	0.851908	HAD-like domain containing protein
cgd1_70	23.5858	25.1866	21.985	0.872885	-0.196137	0.745646	0.960279	Uncharacterized protein
cgd2_2100	55.6698	59.428	51.9115	0.873518	-0.19509	0.706113	0.94823	Uncharacterized protein
cgd3_300	138.343	147.675	129.011	0.873617	-0.194926	0.367982	0.790432	nuclear transport factor 2/RRM domain containing protein
cgd3_3370	509.983	544.336	475.629	0.873778	-0.194661	0.127809	0.549366	Uncharacterized protein
cgd6_920	291.922	311.574	272.27	0.873855	-0.194534	0.136396	0.558988	26s protease regulatory subunit P45
cgd1_3710	340.79	363.703	317.878	0.874004	-0.194287	0.161916	0.602537	Acetyl-coenzyme A synthetase
cgd7_5400	26.7539	28.5461	24.9616	0.87443	-0.193585	0.744725	0.960279	Uncharacterized protein
cgd4_2470	2112.84	2254.3	1971.37	0.87449	-0.193486	0.00166749	0.0719105	Uncharacterized protein
cgd6_3060	2.58347	2.75479	2.41216	0.875622	-0.19162	0.962217	1	Uncharacterized protein
cgd2_3300	426.18	454.307	398.053	0.876175	-0.190708	0.0911777	0.484621	RecQ mediated genome instability protein N-terminal domain containing protein
cgd6_3150	102.682	109.452	95.9122	0.876293	-0.190515	0.3905	0.806283	Rad9/Ddc1
cgd4_3850	224.784	239.546	210.023	0.876752	-0.18976	0.21058	0.65471	T-complex protein 1 subunit gamma
cgd7_4500	184.71	196.824	172.597	0.87691	-0.189499	0.389851	0.805549	Uncharacterized Secreted Protein
cgd6_4390	30.5869	32.585	28.5888	0.877361	-0.188758	0.756602	0.964407	Uncharacterized protein
cgd4_1970	337.219	359.214	315.224	0.877538	-0.188466	0.214057	0.656685	Uncharacterized transmembrane Protein
cgd1_1790	606.689	646.153	567.225	0.877848	-0.187956	0.0748014	0.458777	RING domain containing membrane associated protein
cgd2_680	1518.93	1617.72	1420.14	0.877868	-0.187924	0.0122198	0.219782	Uncharacterized protein
cgd2_860	302.538	322.214	282.863	0.877872	-0.187917	0.178622	0.621403	Proteasome subunit beta type
cgd6_2250	108.605	115.659	101.552	0.878031	-0.187657	0.442786	0.838837	Myb-like DNA-binding domain containing protein
cgd7_1140	43.5141	46.3388	40.6893	0.878083	-0.187571	0.626743	0.922505	Uncharacterized protein
cgd6_2310	58.2936	62.0756	54.5116	0.878149	-0.187463	0.547932	0.89479	Signal Peptide Uncharacterized transmembrane Protein
cgd5_4550	6.76707	7.20457	6.32956	0.878548	-0.186807	0.901426	0.988816	Uncharacterized protein
cgd4_3030	3602.44	3835.12	3369.76	0.87866	-0.186624	0.000292531	0.0311777	Alpha/Beta hydrolase fold containing protein
cgd5_2300	314.209	334.416	294.002	0.879152	-0.185816	0.235869	0.674039	DAD/Ost2
cgd8_1620	205.324	218.483	192.165	0.879539	-0.18518	0.290436	0.728291	DNA polymerase delta2, inactive calcineurin like phosphatase subunit
cgd3_560	1637.6	1742.22	1532.98	0.879899	-0.18459	0.00596921	0.156402	Uncharacterized protein
cgd6_200	140.741	149.665	131.817	0.880747	-0.183201	0.387986	0.804155	Oocyst wall protein 8
cgd7_650	2329.59	2476.56	2182.62	0.881312	-0.182275	0.00160168	0.0719105	Cyclin-like protein
cgd7_2480	275.328	292.624	258.032	0.881788	-0.181496	0.166732	0.608171	Uncharacterized protein
cgd6_4900	2281.89	2425.02	2138.76	0.881957	-0.181219	0.00154926	0.071868	Acylphosphatase
cgd1_2490	12103	12860.1	11346	0.882259	-0.180726	7.77831e-06	0.00245989	Proteasome subunit beta type
cgd6_220	69.2219	73.5458	64.8981	0.882418	-0.180466	0.53693	0.889524	Spp2/MOS2, G-patch domain containing protein
cgd4_2780	1684.21	1789.41	1579.01	0.882419	-0.180464	0.00559214	0.152043	DnaJ domain containing protein
cgd1_1890	35.3519	37.5397	33.1641	0.88344	-0.178796	0.685387	0.944835	Longin domain-containing Synaptobrevin
cgd5_1490	326.386	346.548	306.225	0.883644	-0.178462	0.149282	0.581647	Uncharacterized Secreted Protein
cgd6_1110	272.129	288.919	255.34	0.883779	-0.178243	0.192	0.635811	Uncharacterized Secreted Protein
cgd8_4910	678.917	720.797	637.037	0.883796	-0.178215	0.0776209	0.459381	Exonuclease, RNase T/DNA polymerase III
cgd8_4110	73.9989	78.5605	69.4373	0.883871	-0.178093	0.658032	0.933894	Uncharacterized protein with WD40 repeat
cgd8_570	92.6521	98.317	86.9872	0.884763	-0.176638	0.492479	0.866345	Proteasome regulatory complex Rpn1 subunit
cgd1_2480	24645.4	26148.2	23142.6	0.885055	-0.17616	2.01679e-06	0.00109339	Actin family
cgd4_1640	65.344	69.3173	61.3707	0.885358	-0.175667	0.648405	0.932092	Uncharacterized protein
cgd8_2430	1097.41	1164.14	1030.69	0.885364	-0.175658	0.0176763	0.261432	Serine/Threonine protein kinase
cgd7_2950	83.0046	88.0402	77.9691	0.885608	-0.17526	0.546539	0.894401	Cytidyltransferase-like domain containing protein
cgd5_4100	755.16	800.944	709.376	0.885675	-0.17515	0.103506	0.517532	Uncharacterized protein
cgd3_1820	1274.29	1351.34	1197.25	0.88597	-0.17467	0.0384059	0.365289	Sec23
cgd5_1610	703.602	746.115	661.088	0.88604	-0.174556	0.0816621	0.467919	Uncharacterized protein
cgd1_40	447.203	474.141	420.264	0.886368	-0.174022	0.105637	0.517904	UDP-galactose transporter/UAA transporter
cgd1_3450	430.056	455.907	404.206	0.8866	-0.173646	0.112173	0.530479	Uncharacterized protein
cgd5_4370	391.236	414.709	367.762	0.886795	-0.173327	0.317538	0.754248	Peptidase S9 prolyl oligopeptidase
cgd8_1940	489.165	518.498	459.831	0.886851	-0.173236	0.152832	0.585264	ERCC3/XPB/RAD25, helicase involved in DNA repair
cgd8_40	321.986	341.278	302.694	0.886943	-0.173087	0.169114	0.611333	Uncharacterized Secreted Protein (SKSR gene family)
cgd8_1510	41.3841	43.854	38.9142	0.887359	-0.172411	0.80014	0.97138	Uncharacterized transmembrane Protein
cgd3_2680	130.923	138.733	123.114	0.887417	-0.172316	0.397867	0.808301	Signal peptidase complex subunit 3
cgd7_3400	1996.22	2115.16	1877.28	0.887533	-0.172128	0.00759368	0.180113	Uncharacterized protein
cgd7_4340	55.8227	59.1487	52.4967	0.887538	-0.17212	0.620485	0.920539	Uncharacterized Secreted Protein
cgd5_1920	783.901	830.288	737.514	0.888262	-0.170942	0.17076	0.611935	Pleckstrin homology (PH) domain containing protein
cgd6_1190	120.552	127.648	113.457	0.888824	-0.17003	0.447107	0.839985	DNAJ protein-like
cgd6_230	68.5316	72.5517	64.5115	0.88918	-0.169453	0.585914	0.90609	Atg6/Beclin
cgd4_3420	7248.64	7673.52	6823.76	0.88926	-0.169323	7.0851e-05	0.0116904	Vps53-like domain-containing protein
cgd5_2050	2015.54	2133.41	1897.67	0.889498	-0.168937	0.00629161	0.161422	SMAD/FHA/Forkhead-associated (FHA) domain containing protein
cgd8_5260	217.948	230.686	205.21	0.889562	-0.168833	0.26546	0.706857	SRP54-type protein, GTPase domain containing protein
cgd3_2220	268.527	284.173	252.881	0.889884	-0.16831	0.248515	0.690421	Ubiquitin-conjugating enzyme
cgd3_2490	189.38	200.381	178.38	0.890205	-0.16779	0.405152	0.816109	Uncharacterized protein
cgd5_1000	845.814	894.862	796.767	0.89038	-0.167507	0.045681	0.38998	Uncharacterized protein
cgd4_3380	662.899	701.203	624.596	0.890749	-0.166909	0.0706866	0.450214	Uncharacterized protein
cgd1_1340	252.473	267.041	237.905	0.89089	-0.16668	0.228003	0.670512	VDP/USO1/YBL047C family vesicular transport factor
cgd6_770	3965.08	4193.56	3736.59	0.891032	-0.166451	0.000644217	0.0486634	Uncharacterized protein
cgd8_150	108.743	115.008	102.478	0.891049	-0.166423	0.478112	0.855894	Thrombospondin type-1 (TSP1) repeat-containing protein
cgd8_3880	1005.93	1063.88	947.977	0.891056	-0.166412	0.122413	0.542707	Acyl transferase/acyl hydrolase/lysophospholipase
cgd7_1680	510.695	540.087	481.303	0.891159	-0.166245	0.175087	0.615213	Rab7 GTPase
cgd8_2840	214.258	226.576	201.941	0.891273	-0.16606	0.259214	0.703795	Uncharacterized protein
cgd4_2860	1947.35	2059.18	1835.52	0.891384	-0.165881	0.0139401	0.2383	Tubulin alpha chain
cgd8_840	157.859	166.922	148.796	0.891414	-0.165833	0.483367	0.85879	26S proteasome subunit P45/AAA+ ATpase
cgd7_4490	956.692	1011.61	901.774	0.891424	-0.165816	0.038197	0.365137	Uncharacterized Protein
cgd8_2080	4052.79	4284.99	3820.6	0.891622	-0.165495	0.000897347	0.0567572	Uncharacterized protein
cgd7_870	242.487	256.376	228.598	0.891652	-0.165447	0.275231	0.716223	Uncharacterized protein
cgd3_4290	1382.04	1461.15	1302.93	0.891717	-0.165342	0.0196067	0.271794	DNA polymerase
cgd5_3220	57.5413	60.8335	54.2491	0.891764	-0.165267	0.648903	0.932092	Proteasome subunit beta7 NTN hydrolase fold containing protein
cgd2_1880	775.383	819.731	731.035	0.891799	-0.16521	0.0582082	0.417416	Protein kinase domain containing protein
cgd3_1770	116.724	123.37	110.077	0.89225	-0.16448	0.541589	0.891265	Uncharacterized protein
cgd5_810	377.901	399.419	356.383	0.892255	-0.164472	0.189555	0.63361	Leucine-rich repeat containing protein
cgd1_2340	86.36	91.2763	81.4436	0.892276	-0.164439	0.466131	0.849456	Rad1/Rec1/Rad17
cgd7_4100	620.917	656.21	585.624	0.892434	-0.164182	0.100968	0.509541	SMAD/FHA/RING/FYVE/PHD domain containing protein
cgd2_2700	2624.14	2773.14	2475.15	0.892543	-0.164007	0.00384886	0.124841	Brf1p like coiled coil protein
cgd5_2770	152.047	160.668	143.425	0.892685	-0.163777	0.438938	0.83579	ARF/SAR type Small GTPase superfamily ARF/SAR type
cgd8_2830	67.7514	71.5871	63.9156	0.892837	-0.163532	0.562643	0.89479	LRR repeat containing protein
cgd4_2030	171.781	181.5	162.061	0.892897	-0.163435	0.346435	0.776217	Centromeric histone h3-like protein
cgd3_3130	139.482	147.365	131.599	0.893017	-0.163241	0.417202	0.822483	Uncharacterized protein with Armadillo-type fold
cgd5_700	24247.9	25617.7	22878.1	0.893058	-0.163174	1.28861e-05	0.00305643	RNA recognition motif domain containing protein
cgd2_4010	396.943	419.274	374.613	0.893481	-0.162492	0.29326	0.729307	MAL7P1.13-like protein
cgd7_5520	5702.88	6023.67	5382.1	0.893492	-0.162474	0.00326209	0.111528	Hemogen
cgd6_3610	2499.88	2640.31	2359.45	0.893625	-0.162259	0.00621476	0.161422	Uncharacterized protein with WD40 repeat
cgd2_3080	133.01	140.456	125.564	0.893973	-0.161696	0.502474	0.87062	CpTSP10 protein/Kringle domain containing protein
cgd3_3460	1936.57	2044.8	1828.35	0.89415	-0.161412	0.0867907	0.478042	DWNN domain containing protein
cgd3_420	147.793	156.044	139.542	0.894247	-0.161255	0.465503	0.849319	Uncharacterized protein
cgd2_830	1472.14	1554.13	1390.16	0.894496	-0.160853	0.0583322	0.417416	Uncharacterized protein
cgd6_3040	184.841	195.099	174.582	0.894839	-0.1603	0.497673	0.867751	RNA-polymerase II-associated protein 3-like protein
cgd7_1750	701.927	740.71	663.144	0.895281	-0.159587	0.0934903	0.489798	Pre-mRNA splicing Prp18-interacting factor containing protein
cgd7_4270	1097.46	1158.03	1036.89	0.89539	-0.159412	0.0383443	0.365289	2,3-bisphosphoglycerate-dependent phosphoglycerate mutase [gpmA].
cgd7_4430	425.872	449.362	402.383	0.895454	-0.159308	0.157672	0.59598	Uncharacterized protein
cgd7_5290	111.551	117.692	105.41	0.895641	-0.159008	0.498698	0.867751	Hedgehog-type HINT domain containing protein
cgd8_750	42.469	44.7996	40.1384	0.895954	-0.158503	0.635869	0.926699	Cyclic nucleotide (CGMP)-dependent protein kinase with 3 cNMP binding domains and a Ser/Thr kinase domain
cgd5_760	1514.4	1596.91	1431.89	0.896666	-0.157358	0.0155764	0.249836	Uncharacterized protein
cgd5_1660	256.933	270.916	242.951	0.896774	-0.157184	0.322257	0.755528	Uncharacterized protein
cgd6_2860	48.4762	51.112	45.8404	0.896862	-0.157042	0.852351	0.977538	Uncharacterized protein
cgd7_5440	1517.67	1600.06	1435.28	0.897013	-0.156799	0.178197	0.621403	Uncharacterized protein
cgd8_1240	34.8617	36.7487	32.9746	0.897299	-0.15634	0.779377	0.966431	DNA polymerase epsilon catalytic subunit
cgd1_50	1909.25	2012.31	1806.19	0.897572	-0.155901	0.0102834	0.205026	Uncharacterized protein with Tetratricopeptide repeat
cgd6_1180	609.89	642.711	577.07	0.897868	-0.155424	0.13232	0.553453	Uncharacterized Secreted Protein
cgd6_2590	9359.34	9861.64	8857.04	0.898131	-0.155002	0.0003056	0.0313446	Histone acetyltransferase
cgd1_2240	348.406	367.103	329.709	0.898138	-0.154991	0.233643	0.673501	Aspartic peptidase A1 family protein
cgd8_3240	3844.66	4050.45	3638.87	0.898387	-0.154591	0.00170615	0.0719428	Uncharacterized Protein
cgd2_1280	244.051	257.04	231.062	0.898937	-0.153708	0.413168	0.819641	DDHD domain containing protein
cgd4_4500	13120.1	13817.6	12422.6	0.89904	-0.153543	0.0146516	0.24224	cysteine rich protein
cgd8_2910	574.683	605.204	544.163	0.89914	-0.153383	0.402577	0.813514	FerIin/C2 domain containing protein
cgd6_1500	319.68	336.656	302.705	0.899154	-0.15336	0.214493	0.656983	Cytochrome Oxidase subunit III
cgd3_190	385.344	405.788	364.9	0.899238	-0.153225	0.224654	0.667107	Fibrillin/EGF-like calcium-binding conserved site-containing protein
cgd2_3010	4097.49	4314.25	3880.72	0.899514	-0.152783	0.00470948	0.137945	N-ethylmaleimide-sensitive factor (NSF1)-like AAA Atpase
cgd1_950	115.306	121.401	109.21	0.899576	-0.152683	0.448255	0.840658	Uncharacterized protein with Ankyrin repeat
cgd6_2410	71.4568	75.2153	67.6983	0.90006	-0.151907	0.833505	0.972953	Divalent ion tolerance protein, CutA/Nitrogen regulatory protein PII/ATP phosphoribosyltransferase
cgd2_1920	122.226	128.654	115.798	0.900067	-0.151895	0.480381	0.856402	Uncharacterized protein
cgd4_2490	139.616	146.95	132.282	0.900183	-0.151709	0.452693	0.843173	Uncharacterized protein
cgd7_130	14432.8	15190	13675.6	0.900307	-0.151511	0.000502407	0.0443404	Ribosomal protein S11
cgd3_1030	452.182	475.838	428.527	0.900574	-0.151083	0.160247	0.599739	Uncharacterized protein
cgd4_1830	1162.06	1222.83	1101.29	0.900601	-0.15104	0.0549648	0.413052	Dynein light chain tctex1
cgd6_4410	1036.83	1091.03	982.631	0.900645	-0.15097	0.0692329	0.447375	DNA-directed DNA polymerase (pol2)
cgd1_2310	640.403	673.855	606.951	0.900714	-0.150859	0.184429	0.631676	RNA-binding protein Lupus La,Unnamed protein product (Fragment),Uncharacterized protein
cgd2_4140	248.076	261.02	235.133	0.900825	-0.150681	0.335795	0.766291	Mitochondrial import inner membrane translocase subunit tim17
cgd7_30	7773.11	8177.34	7368.88	0.901134	-0.150187	0.000534879	0.0451081	Uncharacterized protein
cgd7_2820	209.892	220.759	199.025	0.901551	-0.149519	0.371637	0.791894	Uncharacterized protein
cgd3_2620	26498.2	27867.8	25128.6	0.901706	-0.149271	0.00884067	0.196201	RNA polymerase Rpb1
cgd5_1480	1599.36	1681.96	1516.75	0.901773	-0.149164	0.0196804	0.271794	Uncharacterized Secreted Protein
cgd1_2790	152.227	160.089	144.365	0.901779	-0.149154	0.45779	0.847057	Ubiquitin-fold modifier 1
cgd3_600	520.988	547.862	494.113	0.901894	-0.14897	0.15868	0.597411	Uncharacterized protein
cgd3_3350	9351.18	9832.11	8870.26	0.902173	-0.148524	0.00129832	0.0656282	Uncharacterized protein
cgd2_2920	503.08	528.946	477.214	0.902198	-0.148484	0.189457	0.63361	ER lumen protein retaining receptor
cgd7_4020	2282.28	2399.35	2165.22	0.90242	-0.14813	0.054272	0.411924	Cryptopsoridial mucin (GP900)
cgd8_100	625.317	657.332	593.302	0.902592	-0.147855	0.254542	0.698978	Uncharacterized protein
cgd7_2760	115.874	121.804	109.945	0.902643	-0.147773	0.559694	0.89479	Separin
cgd8_1760	1641.79	1725.28	1558.3	0.903215	-0.146858	0.0310502	0.333716	Ubiquitin-like domain containing protein
cgd7_770	104.475	109.787	99.1625	0.903224	-0.146844	0.490404	0.86562	LuxS/M16 peptidase-like Metalloenzyme
cgd1_3140	5690.07	5979.19	5400.94	0.90329	-0.14674	0.0131145	0.227241	Adenylate kinase/UMP-CMP kinase
cgd4_500	840.27	882.924	797.615	0.903379	-0.146597	0.0953457	0.493638	Oocyst wall protein 7
cgd7_3820	311.976	327.799	296.153	0.903459	-0.146469	0.279631	0.718325	Uncharacterized protein
cgd1_2710	1160.85	1219.55	1102.15	0.903735	-0.146028	0.16213	0.602537	RNA polymerase II B3 subunit
cgd2_2320	228.947	240.485	217.409	0.904041	-0.145539	0.315945	0.753119	C2 domain containing protein
cgd6_2980	4098.24	4304.34	3892.14	0.904236	-0.145229	0.00275181	0.10139	Folate receptor-like protein
cgd3_3390	332.81	349.542	316.077	0.90426	-0.14519	0.23388	0.673501	RNA polymerase II-associated protein 1 C-terminal
cgd4_3470	45.5234	47.8121	43.2347	0.904263	-0.145186	0.690112	0.945739	Uncharacterized protein
cgd6_4610	1818.32	1909.51	1727.14	0.904493	-0.144818	0.0230078	0.292022	Uncharacterized protein with WD40 repeat
cgd8_3260	3519.88	3696.02	3343.74	0.904687	-0.14451	0.00451493	0.135985	Importin
cgd1_3820	22702	23835.3	21568.7	0.904905	-0.144162	0.000106241	0.0161274	Uncharacterized protein
cgd7_5420	302.94	318.024	287.856	0.905138	-0.14379	0.298118	0.730526	RecQ mediated genome instability protein
cgd1_920	758.763	796.515	721.01	0.905207	-0.143681	0.206356	0.651591	Actin
cgd1_990	140.711	147.688	133.734	0.905516	-0.143188	0.462296	0.848804	Pyridine nucleotide/ NAD(P) transhydrogenase alpha plus beta subunit
cgd3_3440	2977.9	3125.54	2830.27	0.905532	-0.143162	0.0127607	0.224491	Heat shock protein HSP70
cgd7_3620	1590.8	1669.39	1512.21	0.905843	-0.142667	0.0256899	0.308523	PP2C phosphatase
cgd5_1220	29.7224	31.1894	28.2555	0.905932	-0.142525	0.83771	0.972953	Uncharacterized protein
cgd6_2670	31.1304	32.6647	29.5961	0.906056	-0.142328	0.682539	0.943797	Uncharacterized protein
cgd6_2450	6186.67	6491.59	5881.74	0.906056	-0.142327	0.00520375	0.148483	Glycogen/starch/alpha-glucan phosphorylase
cgd3_510	261486	274329	248644	0.90637	-0.141827	0.00432823	0.131661	GDP-fucose transporter
cgd4_2200	174.084	182.629	165.54	0.906433	-0.141728	0.447976	0.840658	RecF/RecN/SMC domain containing protein
cgd7_3770	1188.61	1246.91	1130.31	0.906491	-0.141636	0.0419778	0.371342	Heat shock factor binding 1
cgd7_1330	189.136	198.409	179.862	0.906523	-0.141585	0.361994	0.786357	Serine/Threonine protein kinase
cgd4_2540	3763.44	3947.8	3579.09	0.906603	-0.141458	0.0101981	0.204771	ClpA/B family/26S proteasome subunit P45
cgd4_1140	58.1484	60.9892	55.3076	0.906843	-0.141076	0.628971	0.924098	Metallo-beta-lactamase
cgd4_700	462.193	484.768	439.619	0.906865	-0.141041	0.185084	0.63184	Uncharacterized protein
cgd6_4860	120068	125907	114229	0.907248	-0.140431	0.000746856	0.0524874	DEAD/DEAH box helicase with GUCT domain
cgd5_3860	16.8915	17.7127	16.0702	0.90727	-0.140396	0.908325	0.990514	Uncharacterized protein
cgd7_4400	1768.09	1853.99	1682.19	0.907335	-0.140292	0.0308683	0.333716	Coronin
cgd5_3190	34.7703	36.4595	33.0812	0.907343	-0.14028	0.750278	0.961244	Uncharacterized protein
cgd8_610	162.339	170.224	154.454	0.907353	-0.140265	0.472534	0.851908	AAA-type ATPase/BRCT/DNA polymerase III delta subunit/Replication factor RFC1 C terminal domain containing protein
cgd3_3220	85.3339	89.4753	81.1925	0.907429	-0.140144	0.603653	0.913058	Actin-related protein 2/3 complex subunit 4
cgd5_4140	98.3739	103.148	93.5997	0.907429	-0.140143	0.604631	0.913082	Uncharacterized protein
cgd8_5380	11675.2	12240.9	11109.5	0.907573	-0.139914	0.000765025	0.0527867	Uncharacterized protein
cgd7_4390	152.867	160.27	145.463	0.907613	-0.139851	0.44657	0.839806	Eukaryotic nuclear movement protein nudC-like protein
cgd6_2220	693.186	726.755	659.617	0.907619	-0.139842	0.140455	0.566549	Uncharacterized transmembrane Protein
cgd2_4350	2229.02	2336.66	2121.39	0.907872	-0.139439	0.0203237	0.275459	Patched family protein
cgd6_2770	10877	11401.9	10352.1	0.907927	-0.139353	0.000663191	0.0486634	Regulator of chromosome condensation 1/beta-lactamase-inhibitor protein II
cgd4_530	22.266	23.338	21.1939	0.908129	-0.139032	0.897215	0.988816	26S proteasome regulatory subunit 5a with a vWA domain and two ubiquitin interacting motifs (UIM)
cgd8_5350	1258.95	1319.48	1198.42	0.908253	-0.138834	0.0794292	0.461827	Uncharacterized protein
cgd7_5120	321.135	336.574	305.696	0.908258	-0.138825	0.28323	0.720415	Uncharacterized protein
cgd2_900	2152.96	2256.27	2049.65	0.908427	-0.138557	0.0248577	0.306282	TCP-1/cpn60 chaperonin
cgd8_1990	46.8805	49.1257	44.6352	0.908592	-0.138295	0.751886	0.961244	Dynamin like TRAFAC class GTpase domain containing protein
cgd2_370	396.069	414.997	377.14	0.908778	-0.138001	0.542945	0.891265	ARM repeats containing protein
cgd8_4560	54.2302	56.8212	51.6391	0.9088	-0.137965	0.721885	0.951057	Uncharacterized protein
cgd5_2600	254.072	266.185	241.959	0.908988	-0.137667	0.348073	0.777779	leucine aminopeptidase
cgd3_4350	503.067	526.944	479.19	0.909375	-0.137053	0.23566	0.674039	Amino acid transporter
cgd6_3960	1337.63	1401.07	1274.19	0.909439	-0.136951	0.0493189	0.397923	GTP-binding elongation factor protein
cgd3_1600	4803.42	5031.23	4575.62	0.909443	-0.136945	0.0160633	0.249836	Uncharacterized protein
cgd1_3680	106.8	111.846	101.754	0.909768	-0.13643	0.584734	0.905723	EGF-like domain containing protein
cgd3_2180	1397.83	1463.73	1331.93	0.909951	-0.13614	0.0485766	0.394216	Type I fatty acid synthase
cgd1_1540	9732.42	10191.1	9273.77	0.90999	-0.136077	0.00110763	0.0611666	Dynein intermediate chain
cgd4_4250	74.235	77.7322	70.7378	0.910019	-0.136031	0.67944	0.943797	#N/A
cgd7_2680	7239.15	7580	6898.3	0.910066	-0.135958	0.036571	0.358705	Clathrin assembly protein
cgd7_3350	670.299	701.832	638.765	0.91014	-0.13584	0.164582	0.605595	Eukaryotic DNA topoisomerase I
cgd3_3890	4742.7	4965.81	4519.59	0.910142	-0.135836	0.0673409	0.43986	60S ribosomal protein L30
cgd2_3110	153571	160788	146354	0.910229	-0.135699	0.000141573	0.0206642	Uncharacterized protein
cgd4_310	63.7574	66.7467	60.7681	0.910429	-0.135382	0.599612	0.910939	Transcriptional activator NFYC/HAP5 subunit
cgd8_2550	21.734	22.7512	20.7167	0.910576	-0.135149	0.824916	0.972204	Uncharacterized transmembrane Protein
cgd1_2370	1802.39	1886.7	1718.07	0.910621	-0.135078	0.0341312	0.345408	Mitochondrial carrier domain containing protein
cgd4_2720	443.074	463.775	422.372	0.910724	-0.134914	0.233232	0.673501	p-type Atpase
cgd3_3030	1467.25	1535.7	1398.81	0.910861	-0.134698	0.0643335	0.432116	Mitogen-activated protein kinase
cgd8_4200	9260.36	9691.36	8829.36	0.911054	-0.134391	0.00105387	0.0601144	Uncharacterized protein
cgd2_1160	2084.13	2181.02	1987.24	0.911153	-0.134234	0.0221448	0.288087	Eukaryotic translation initiation factor 3 subunit L
cgd1_2660	1756.67	1838.22	1675.11	0.911265	-0.134057	0.0427824	0.375831	Acetyltransferase (GNAT) family
cgd4_690	1587.03	1660.64	1513.41	0.91134	-0.133939	0.127771	0.549366	Pyruvate:ferredoxin oxidoreductase/NADPH-cytochrome P450 reductase PNO
cgd6_2300	93.8064	98.1514	89.4614	0.911463	-0.133744	0.629527	0.924199	Anaphase-promoting complex subunit 1
cgd8_5330	2141.67	2240.79	2042.56	0.911534	-0.133631	0.0804253	0.464557	#N/A
cgd1_2360	3029.3	3169.17	2889.44	0.911733	-0.133316	0.0157895	0.249836	Serine/threonine-protein phosphatase
cgd8_1950	334.507	349.932	319.082	0.911841	-0.133145	0.296648	0.730526	Pre-mRNA-splicing factor Cwf15/Cwc15,Uncharacterized protein
cgd8_850	411.678	430.639	392.716	0.91194	-0.132989	0.322319	0.755528	Uncharacterized transmembrane Protein
cgd2_330	9431.47	9865.85	8997.08	0.911941	-0.132988	0.00165854	0.0719105	Notchless
cgd3_2710	1587.61	1660.64	1514.58	0.912044	-0.132825	0.0379707	0.364807	Uncharacterized protein with RmlC-like jelly roll fold
cgd5_3490	6474.13	6771.85	6176.42	0.912073	-0.132779	0.00286744	0.102951	Biotin-protein ligase N-terminal domain containing protein
cgd3_2390	2069.64	2164.75	1974.52	0.912121	-0.132702	0.0311877	0.333716	Proliferation-associated protein 2G4 metalloprotease
cgd7_4120	1001.88	1047.84	955.93	0.912287	-0.13244	0.227595	0.670424	Glycosyltransferase 2-like
cgd7_1980	4685.88	4900.56	4471.19	0.912383	-0.132289	0.00713178	0.173494	Tubulin/GTPase domain containing protein
cgd6_2800	280.892	293.738	268.047	0.912536	-0.132046	0.466296	0.849456	Gtr1/RagA G protein
cgd3_3470	101.741	106.39	97.0918	0.912604	-0.13194	0.592429	0.90613	Proliferating cell nuclear antigen
cgd6_4100	279.95	292.718	267.183	0.912766	-0.131683	0.388651	0.804573	Uncharacterized protein
cgd5_3530	193.891	202.717	185.065	0.912922	-0.131436	0.434459	0.833555	DnaJ domain containing protein
cgd8_1010	19.0103	19.8745	18.1461	0.913034	-0.131259	0.832879	0.972953	Uncharacterized protein
cgd2_1670	24.2972	25.4005	23.1938	0.913124	-0.131117	0.81226	0.972204	ING1 ike protein with an N-terminal globular domain and a PHD domain
cgd7_1760	3644.96	3809.98	3479.94	0.913376	-0.130719	0.0112303	0.212035	Haloacid dehalogenase-like hydrolase/Phospholipid-transporting ATPase
cgd3_3850	29609.4	30948.5	28270.3	0.913462	-0.130584	0.00488936	0.141642	PUA/Pseudouridine synthase II N-terminal/Dyskerin-like/tRNA pseudouridylate synthase B C-terminal domain containing protein
cgd5_2420	305.022	318.815	291.228	0.913469	-0.130573	0.292744	0.729307	Uncharacterized protein
cgd1_3360	222.633	232.696	212.571	0.913514	-0.130502	0.533599	0.886453	ATP-dependent zinc metalloprotease FtsH
cgd4_3530	5154.42	5387.21	4921.64	0.913579	-0.130398	0.00560896	0.152043	Uncharacterized protein
cgd5_2160	2062.6	2155.39	1969.82	0.913907	-0.129881	0.0459156	0.38998	EF-hand domain containing protein
cgd3_1100	54.4318	56.8653	51.9983	0.914412	-0.129084	0.646912	0.932092	Uncharacterized protein
cgd5_1930	597.184	623.87	570.499	0.914452	-0.12902	0.298842	0.730526	Uncharacterized protein
cgd3_2240	1676.15	1751.02	1601.28	0.914489	-0.128963	0.0592588	0.418368	Proteasome maturation factor Ump1
cgd6_1330	1029.96	1075.9	984.02	0.914598	-0.12879	0.0947687	0.493077	Uncharacterized protein with CCCH-type Zinc finger
cgd5_830	469.808	490.695	448.921	0.914868	-0.128364	0.212929	0.655898	Signal Peptide Uncharacterized transmembrane Protein
cgd4_2300	3966.33	4142.55	3790.12	0.914924	-0.128277	0.0104906	0.206404	Ubiquitin-activating enzyme E1
cgd6_3870	789.509	824.515	754.503	0.915088	-0.128018	0.153629	0.586753	Uncharacterized protein
cgd8_3950	652.739	681.581	623.898	0.915368	-0.127576	0.184419	0.631676	MutS like ABC Atpase
cgd6_2990	4016.86	4194.3	3839.43	0.915391	-0.12754	0.0227802	0.291533	unspecified product
cgd7_240	550.742	575.053	526.43	0.915446	-0.127454	0.229657	0.671456	Uncharacterized protein
cgd6_2790	428.842	447.764	409.921	0.915483	-0.127395	0.41024	0.819281	Kinesin-like protein
cgd6_3420	711.068	742.424	679.713	0.915533	-0.127317	0.193433	0.637982	Nucleotide-diphospho-sugar transferase
cgd6_3680	25.7479	26.8792	24.6166	0.915822	-0.126861	0.851325	0.977538	Uncharacterized protein
cgd6_4290	3831.28	3999.52	3663.04	0.915872	-0.126783	0.0131237	0.227241	MATH/TRAF domain/WD40/YVTN repeat containing protein
cgd6_4060	17.8265	18.6051	17.0479	0.916301	-0.126107	0.841302	0.974162	SRP-independent targeting protein 2/TMEM208
cgd6_3900	653.184	681.623	624.746	0.916557	-0.125704	0.195501	0.640304	Uncharacterized protein
cgd4_2390	2091.6	2182.59	2000.61	0.916622	-0.1256	0.0388874	0.366507	Vacuolar protein sorting-associated protein 35
cgd5_1420	847.859	884.728	810.99	0.916654	-0.125551	0.175032	0.615213	#N/A
cgd6_2460	4166.39	4347.32	3985.46	0.916763	-0.125379	0.395651	0.806763	60s ribosomal protein L21
cgd8_3790	466.816	487.039	446.593	0.916955	-0.125077	0.280572	0.718468	SEC14/CRAL-TRIO lipid binding domain
cgd5_2130	6031.39	6292.33	5770.45	0.91706	-0.124911	0.0350876	0.353203	Regulator of chromosome condensation 1/beta-lactamase-inhibitor protein II
cgd1_660	19.6544	20.5034	18.8055	0.917188	-0.124711	0.84115	0.974162	Signal peptide region containing protein
cgd5_1590	582.695	607.825	557.565	0.917312	-0.124516	0.227412	0.670424	Uncharacterized protein
cgd5_1740	712.659	743.318	682	0.917507	-0.124209	0.212341	0.655202	Pre-mRNA-splicing factor 3
cgd3_1280	180.366	188.123	172.609	0.917534	-0.124167	0.511614	0.872759	Uncharacterized protein
cgd5_1460	16621.4	17334.5	15908.4	0.917731	-0.123856	0.001286	0.0656282	Uncharacterized protein
cgd5_3500	24012.3	25040.9	22983.7	0.917847	-0.123675	0.00166118	0.0719105	Major facilitator superfamily domain containing protein
cgd8_4940	4766.02	4969.89	4562.15	0.917958	-0.123499	0.00867516	0.19366	Alpha-trehalose-phosphate synthase
cgd5_1150	404.681	421.973	387.388	0.918039	-0.123373	0.352908	0.779112	Transcription factor IIS domain containing protein
cgd8_1770	110408	115119	105697	0.918153	-0.123193	0.000635918	0.0486634	Uncharacterized Secreted Protein
cgd3_2320	3212.5	3349.4	3075.6	0.918256	-0.123031	0.0830534	0.469254	cGMP phosphodiesterase A4
cgd8_3490	1988.53	2073.26	1903.8	0.918264	-0.12302	0.0468989	0.392029	Uncharacterized protein
cgd7_4660	3671.6	3827.98	3515.21	0.918293	-0.122974	0.0194655	0.271586	Uncharacterized Protein
cgd6_1670	122.338	127.538	117.138	0.918456	-0.122717	0.506497	0.870622	GTP1/OBG GTP-binding protein
cgd5_1970	970.884	1012.04	929.731	0.918674	-0.122375	0.13581	0.558705	PH domain containing protein
cgd7_1920	91.5044	95.3802	87.6287	0.91873	-0.122286	0.63421	0.926699	Complex protein GINS subunit domain A
cgd4_2130	1510.7	1574.44	1446.96	0.919027	-0.12182	0.073252	0.455842	Rab-GTPase-TBC domain containing protein
cgd3_3180	1946.89	2028.77	1865.01	0.919281	-0.121422	0.0472217	0.392086	Ser/Thr protein kinase
cgd7_1530	23641.1	24635.3	22646.8	0.919281	-0.121422	0.00131429	0.0656282	PIN+Ribonuclease Nob1 Zn-ribbon-like
cgd3_2900	148.655	154.906	142.405	0.9193	-0.121393	0.720694	0.951057	Serine-threonine/tyrosine-protein kinase
cgd3_80	745.72	777.067	714.373	0.91932	-0.121361	0.186463	0.632942	Adenosylhomocysteinase
cgd6_140	33218.4	34610.9	31825.9	0.919536	-0.121023	0.00102287	0.0597201	Cation/H+ exchanger (CPA1)
cgd4_31	53.9321	56.1863	51.6779	0.91976	-0.120671	0.766409	0.964407	Uncharacterized protein
cgd7_3880	285.077	296.985	273.169	0.919809	-0.120594	0.454559	0.844373	DnaJ/Sec63 domain containing protein
cgd4_3550	144132	150147	138116	0.919871	-0.120497	0.0047015	0.137945	Secreted Kazal domain-containing protein
cgd8_2110	220.249	229.428	211.069	0.91998	-0.120326	0.431872	0.831554	MIR motif-containing 39-like glycosyltransferase
cgd7_4170	272.451	283.802	261.1	0.920006	-0.120285	0.360019	0.784537	Zinc finger, RING/FYVE/PHD-type domain containg protein
cgd7_2650	2021.6	2104.96	1938.24	0.920796	-0.119046	0.0450337	0.385785	S-adenosylmethionine synthase
cgd1_3670	5132.75	5344.21	4921.3	0.920866	-0.118937	0.0401633	0.366507	Chromo domain/ SNF2 Atpase/Helicase domain containing protein
cgd2_1010	8653.27	9009.5	8297.04	0.920921	-0.11885	0.00971694	0.201507	DEAD/DEAH box helicase
cgd7_2120	69.5856	72.448	66.7232	0.92098	-0.118758	0.592288	0.90613	Uncharacterized protein
cgd6_3250	88.967	92.6157	85.3183	0.921209	-0.1184	0.626915	0.922505	Uncharacterized protein
cgd2_4260	7809.34	8129.5	7489.19	0.921236	-0.118357	0.0624644	0.427892	40S ribosomal protein S6
cgd6_310	23.4852	24.448	22.5224	0.921238	-0.118354	0.811087	0.972204	Uncharacterized protein
cgd6_2830	75.9793	79.0857	72.8728	0.921442	-0.118035	0.736356	0.956044	Pre-mRNA-splicing factor SF3a complex subunit 2 (Prp11)
cgd8_5320	1393.91	1450.88	1336.94	0.921466	-0.117997	0.134279	0.557246	#N/A
cgd6_3350	160.246	166.794	153.697	0.921479	-0.117977	0.467483	0.849507	Uncharacterized protein
cgd3_1510	635.591	661.547	609.634	0.921528	-0.1179	0.259841	0.703795	Cyclin-dependent kinase 3
cgd1_450	155.968	162.337	149.6	0.921539	-0.117884	0.494666	0.866345	Uncharacterized protein
cgd7_80	889.435	925.704	853.166	0.92164	-0.117725	0.185387	0.632114	XPA1 binding protein-like GTpase
cgd4_4320	84.8023	88.2419	81.3626	0.92204	-0.117098	0.655346	0.933807	ORC/CDC6 like AAA+ Atpase
cgd8_3740	32893.4	34227.4	31559.5	0.922053	-0.117078	0.00597585	0.156402	Yer119cp like amino acid transporter
cgd5_1820	416.224	433.1	399.347	0.922065	-0.117059	0.300254	0.732589	Proteasome alpha-subunit
cgd1_3810	175439	182540	168337	0.922194	-0.116857	0.0180627	0.263646	Uncharacterized protein
cgd7_4590	2062.96	2146.4	1979.52	0.922252	-0.116766	0.104647	0.517904	Alpha/beta knot methyltransferases
cgd1_900	82.0649	85.3836	78.7462	0.922264	-0.116748	0.710132	0.950702	Uncharacterized protein
cgd7_730	1.56563	1.62892	1.50234	0.922293	-0.116703	1	1	Uncharacterized protein
cgd1_590	2072.77	2156.39	1989.15	0.922441	-0.116471	0.187189	0.63361	Uncharacterized protein
cgd7_1910	1555.12	1617.4	1492.85	0.922996	-0.115603	0.0760232	0.459381	Coatomer gamma subunit/ adaptor appendage/Ig-like subdomain containng protein
cgd4_2770	17883.4	18599.5	17167.3	0.922997	-0.115603	0.00337469	0.112862	Amino acid transporter
cgd6_3950	24.4913	25.4701	23.5126	0.923144	-0.115373	0.914796	0.991617	Vacuolar protein sorting-associated protein 54
cgd8_3680	2869.99	2984.6	2755.37	0.923194	-0.115294	0.0767222	0.459381	Acetyl-CoA carboxylase
cgd4_640	32.6715	33.9762	31.3667	0.923199	-0.115287	0.807344	0.972204	Fibronectin type III domain containing protein
cgd1_1550	9612.14	9995.97	9228.3	0.923202	-0.115282	0.00594562	0.156402	Uncharacterized protein
cgd7_3790	32414.8	33706.6	31122.9	0.923347	-0.115055	0.00164655	0.0719105	Myosin motor domain containing protein
cgd1_2040	2472.69	2571.11	2374.27	0.92344	-0.114909	0.0462253	0.390701	Pyruvate kinase
cgd7_4760	17534.9	18231.2	16838.6	0.923613	-0.11464	0.0254859	0.30806	Ribosomal protein S4
cgd2_1600	372.205	386.97	357.44	0.92369	-0.11452	0.42608	0.829218	MCM domain containing protein
cgd2_1350	2888.37	3002.88	2773.86	0.923732	-0.114453	0.0356164	0.353488	26S proteasome subunit P45/AAA+ ATPase core domain containing protein
cgd3_590	1766.02	1835.99	1696.05	0.923778	-0.114382	0.0937513	0.489959	Uncharacterized protein
cgd3_1980	3752.67	3901.2	3604.15	0.923857	-0.114259	0.0400049	0.366507	Uncharacterized protein
cgd2_300	1367.53	1421.61	1313.45	0.923918	-0.114164	0.110058	0.524714	Histidine kinase/DNA gyrase B/HSP90-like ATPase
cgd6_4360	153.397	159.462	147.332	0.923933	-0.11414	0.581412	0.904563	Uncharacterized protein
cgd7_4790	51196.1	53219.1	49173	0.923973	-0.114078	0.00203855	0.0797558	PPM-type phosphatase domain containing protein
cgd6_4080	293.203	304.755	281.652	0.924193	-0.113734	0.398148	0.808438	Serine aminopeptidase S33
cgd8_2300	3491.01	3628.43	3353.59	0.924254	-0.113639	0.0210818	0.280721	Bromodomain/HAS/DEXDc/SNF2 domain containing protein
cgd6_5000	59382	61717	57046.9	0.924331	-0.113519	0.0017262	0.0719881	Phosphoprotein phosphatase 2A 65K regulatory chain-like with HEAT repeats
cgd3_1300	17389.8	18073.4	16706.2	0.924351	-0.113487	0.0662314	0.43759	60S ribosomal protein L12
cgd6_3570	1320.1	1371.98	1268.23	0.924378	-0.113445	0.120515	0.541427	Protein-tyrosine-like/Myotubularin-like phosphatase domain containing protein
cgd7_930	2700.27	2806.28	2594.26	0.924448	-0.113336	0.0399076	0.366507	Adipose-regulatory protein (Seipin)
cgd2_4320	19300.4	20057.7	18543	0.924483	-0.113282	0.00826799	0.186768	Thioredoxin/glutathione reductase selenoprotein
cgd8_5270	247.312	257.011	237.614	0.924529	-0.113209	0.46455	0.848804	Amino acid permease/polyamine transporter I
cgd2_2070	2795.82	2905.44	2686.2	0.924543	-0.113188	0.0580735	0.417416	Translation elongation factor EF-1 subunit alpha
cgd8_3500	2479.7	2576.77	2382.62	0.924653	-0.113016	0.0978732	0.50021	Uncharacterized protein with Armadillo-like helical
cgd7_4310	7023.2	7298.01	6748.38	0.924688	-0.112961	0.0330501	0.340859	Cysteine-rich secretory protein, allergen V5/Tpx-1-related
cgd7_4330	4797	4984.6	4609.4	0.924729	-0.112898	0.020659	0.277248	Glycoprotein, putative
cgd7_360	38847.1	40365.2	37328.9	0.924779	-0.112819	0.030597	0.33271	Heat shock protein 70
cgd2_3810	119.655	124.33	114.98	0.924791	-0.112801	0.62278	0.921155	FCP1 homology/Dullard phosphatase/HAD-like domain containing protein
cgd7_330	524.996	545.498	504.494	0.924833	-0.112736	0.276408	0.716599	Endomembrane protein 70 Nonaspanin (TM9SF)
cgd3_2440	4600.61	4779.83	4421.39	0.92501	-0.11246	0.149936	0.582141	Ribosomal protein S18A
cgd4_2980	6621.88	6879.75	6364	0.925035	-0.112421	0.0142279	0.241156	RhoGAP domain containing protein
cgd3_1650	4131.69	4292.47	3970.91	0.925086	-0.11234	0.0250855	0.307884	Initiation factor eIF2 gamma subunit/Elongation factor Tu
cgd3_1180	1335.94	1387.83	1284.06	0.925229	-0.112118	0.309151	0.743962	E3 ubiquitin ligase
cgd1_2640	164.034	170.402	157.665	0.925255	-0.112077	0.661547	0.935384	Anaphase-promoting complex subunit 11
cgd3_520	5986.66	6218.67	5754.65	0.925384	-0.111877	0.0146812	0.24224	PAN/Apple domain containing protein
cgd2_2000	81.2992	84.4492	78.1491	0.925398	-0.111854	0.720392	0.951057	signal peptide/transmembrane domain containing protein
cgd2_2940	67624.2	70243	65005.4	0.925436	-0.111795	0.00202106	0.0797558	type 1 K Homology domain containing protein
cgd2_3630	411.8	427.747	395.853	0.925436	-0.111795	0.368558	0.790432	Uncharacterized protein
cgd7_5270	2109.56	2191.25	2027.87	0.925436	-0.111795	0.0823101	0.469019	Eukaryotic translation initiation factor 2 alpha subunit/S1 RNA binding domain containing protein
cgd6_2690	947.225	983.772	910.678	0.925701	-0.111382	0.259771	0.703795	FKBP-like Peptidylprolyl isomerase
cgd7_1260	611.29	634.861	587.718	0.925742	-0.111318	0.289557	0.727001	EF-hand calcium-binding /Protein kinase domain containing protein
cgd5_2820	42.8158	44.4666	41.1651	0.925752	-0.111302	0.836269	0.972953	Uncharacterized protein
cgd5_2310	12467.5	12947.7	11987.4	0.925827	-0.111185	0.00669159	0.165978	Sin3 like paired amphipathic helix containing protein
cgd6_3890	308.502	320.352	296.651	0.926018	-0.110889	0.438713	0.83579	Uncharacterized protein
cgd3_3340	122709	127406	118013	0.926276	-0.110487	0.00741816	0.177632	SECIS binding protein/pelota RNA binding domain containing protein
cgd5_1120	394.496	409.591	379.401	0.926293	-0.11046	0.353569	0.779112	DNMAP1/SANT/Myb-like domain containing protein
cgd3_1780	56.2885	58.4404	54.1367	0.926357	-0.11036	0.766438	0.964407	Uncharacterized protein
cgd8_5300	5941.63	6168.49	5714.78	0.926448	-0.110218	0.0177044	0.261432	Uncharacterized Secreted Protein
cgd6_3260	1592.61	1653.33	1531.89	0.926547	-0.110064	0.115078	0.532073	Uncharacterized protein
cgd3_2460	1036.04	1075.52	996.551	0.926575	-0.110021	0.179596	0.622784	UbiA prenyltransferase family
cgd8_1160	2455.03	2548.37	2361.68	0.926744	-0.109757	0.128982	0.549366	Uncharacterized Secreted Protein
cgd7_5140	101.116	104.959	97.2743	0.926787	-0.10969	0.697318	0.946806	Uncharacterized Protein
cgd6_3880	1004.72	1042.86	966.567	0.926839	-0.10961	0.260373	0.703795	Mitochondrial carrier protein
cgd8_3320	1471.18	1527.04	1415.33	0.926843	-0.109603	0.127052	0.549159	Phenylalanyl-tRNA synthetase beta chain
cgd6_4840	108.674	112.786	104.563	0.92709	-0.109219	0.645518	0.932092	Serine protease, subtilase family, signal peptide
cgd8_2790	1289.94	1338.69	1241.18	0.92716	-0.10911	0.125411	0.546363	Pleckstrin homology (PH domain) containing protein
cgd6_3820	702.564	728.987	676.141	0.927509	-0.108567	0.231552	0.673501	Aspartic peptidase A1 family
cgd1_280	1501.36	1557.8	1444.91	0.92753	-0.108535	0.115648	0.532073	Short-chain dehydrogenase/reductase SDR
cgd2_3920	5753.13	5969.09	5537.18	0.927642	-0.10836	0.0193463	0.271586	unspecified product
cgd1_830	4417.88	4583.08	4252.68	0.927909	-0.107945	0.0237009	0.297296	Sen1p/ NAM7 like superfamily I RNA helicase
cgd3_330	17450.8	18102.8	16798.7	0.927964	-0.107859	0.0863769	0.476716	unspecified product
cgd8_90	523.921	543.495	504.347	0.927969	-0.107851	0.298385	0.730526	Uncharacterized protein
cgd1_2760	2250.67	2334.69	2166.65	0.928023	-0.107768	0.0631723	0.430411	Ribosome-binding ATPase YchF/Obg-like ATPase 1
cgd3_4140	12567.5	13036.4	12098.6	0.928066	-0.107701	0.0381974	0.365137	p-type Atpase A
cgd7_4160	326.413	338.56	314.267	0.928245	-0.107422	0.385142	0.802927	Glycosyltransferase 2-like
cgd7_4470	3205.82	3324.86	3086.77	0.928389	-0.107199	0.214187	0.656685	Tyrosine-protein phosphatase CDC14
cgd5_1140	250.731	260.039	241.423	0.92841	-0.107166	0.443315	0.838837	Cinnamyl-alcohol dehydrogenase-like nucleoside diphosphate sugar epimerase
cgd6_5440	8250.45	8556.41	7944.5	0.928485	-0.107049	0.0108628	0.210143	Uncharacterized protein
cgd6_5420	2199.82	2281.38	2118.27	0.928503	-0.107021	0.0718119	0.452096	Uncharacterized protein
cgd4_3270	2278.79	2363.16	2194.41	0.928591	-0.106885	0.0805658	0.464661	Hsp70 protein
cgd8_1430	127.928	132.654	123.201	0.928735	-0.106661	0.657229	0.933807	PP2C like protein phosphatase
cgd6_5430	24709.1	25619.6	23798.7	0.928927	-0.106362	0.0074423	0.177632	Uncharacterized protein
cgd6_4520	162.513	168.501	156.525	0.928928	-0.106362	0.583551	0.904647	Uncharacterized protein
cgd5_2320	249.407	258.584	240.231	0.929023	-0.106213	0.505561	0.87062	Prohibitin with Band 7 domain
cgd8_1820	10457.4	10842	10072.9	0.929057	-0.106161	0.0111296	0.211185	ATP-dependent RNA helicase, putative
cgd6_4070	1146.36	1188.52	1104.2	0.929059	-0.106158	0.156095	0.592379	EEIG1/EHBP1 N-terminal domain containing protein
cgd7_830	1406.02	1457.72	1354.32	0.929072	-0.106138	0.311711	0.74728	Queuine tRNA-ribosyltransferase catalytic subunit 1
cgd5_740	1452.71	1506.03	1399.38	0.929186	-0.10596	0.140186	0.566549	WD40-repeat-containing protein
cgd5_4150	35.3345	36.6251	34.0439	0.929525	-0.105434	0.7518	0.961244	Uncharacterized protein
cgd8_3640	2864.37	2968.93	2759.81	0.929563	-0.105376	0.199767	0.647817	niemann-Pick type C1 disease protein/ patched like cholesterol transporter of the SecD family wiht sterol-sensing domain
cgd7_2890	1247.58	1293.03	1202.13	0.929705	-0.105155	0.418999	0.822529	Uncharacterized protein
cgd1_3770	690.95	716.109	665.791	0.929734	-0.105109	0.347812	0.777779	Uncharacterized protein
cgd8_5340	63267.8	65569.6	60966.1	0.929792	-0.105021	0.00423339	0.131661	Uncharacterized Secreted Protein
cgd8_2120	1414.2	1465.62	1362.78	0.929827	-0.104965	0.14048	0.566549	Activator of Hsp90 ATPase N-terminal/ TPR repeat domain-containing protein
cgd6_3080	4250.29	4404.59	4096	0.929939	-0.104792	0.0335535	0.343231	Uncharacterized protein
cgd7_1640	2076	2151.3	2000.71	0.93	-0.104698	0.0974255	0.49896	GTPase domain-containing signal recognition particle SRP54 subunit
cgd7_1450	1212.36	1256.2	1168.53	0.930204	-0.104381	0.169359	0.611528	Uncharacterized protein
cgd6_2740	3771.41	3907.71	3635.12	0.930241	-0.104323	0.0514345	0.401166	RNA recognition motif domain containing protein
cgd1_2720	311.624	322.876	300.372	0.9303	-0.104232	0.432242	0.831554	Uncharacterized protein
cgd1_3090	161.397	167.222	155.572	0.930331	-0.104183	0.64097	0.929756	Uncharacterized protein
cgd3_4170	1303.92	1350.91	1256.93	0.930426	-0.104037	0.142889	0.569005	Secreted insulinase like peptidase
cgd1_2200	163.206	169.087	157.326	0.930445	-0.104007	0.694087	0.946143	Uncharacterized protein
cgd6_1900	7903.34	8188.1	7618.59	0.930446	-0.104006	0.0157549	0.249836	Kinesin motor domain containing protein
cgd3_2360	7155.32	7413.02	6897.62	0.930473	-0.103963	0.0159729	0.249836	Peptidase S59 nucleoporin
cgd6_1030	1149.98	1191.4	1108.57	0.930476	-0.103959	0.216122	0.65931	Uncharacterized protein
cgd2_2300	158.369	164.048	152.69	0.930763	-0.103515	0.812023	0.972204	Glutamate/acetylglutamate kinase
cgd7_3500	4112.05	4259.49	3964.62	0.930773	-0.103498	0.0466345	0.391775	Leo1-like protein
cgd1_1210	4983.07	5161.13	4805.02	0.931	-0.103146	0.036755	0.358705	Uncharacterized protein
cgd3_310	248.468	257.344	239.593	0.931023	-0.103112	0.470961	0.851908	RCC1 domain containing protein
cgd1_3240	126.005	130.503	121.508	0.931074	-0.103032	0.631042	0.92535	Uncharacterized protein
cgd4_3330	8856.63	9172.74	8540.52	0.931076	-0.10303	0.0118567	0.216882	Protein kinase/EF-hand domain containing protein
cgd8_660	722.226	748	696.453	0.931086	-0.103014	0.228851	0.67134	Uncharacterized protein
cgd7_5050	573.954	594.429	553.478	0.931108	-0.102979	0.255882	0.700125	NIMA-related kinase 5
cgd6_20	12021.3	12449.8	11592.7	0.931152	-0.102911	0.0577722	0.417416	IMP dehydrogenase/GMP reductase
cgd6_4600	935.329	968.667	901.991	0.931168	-0.102887	0.185854	0.63233	GPI-GlcNAc transferase complex/PIG-H component
cgd4_2590	414.228	428.983	399.473	0.93121	-0.102822	0.386261	0.804092	Glycerophosphodiester phosphodiesterase-like protein
cgd7_760	29387.8	30431.3	28344.4	0.931421	-0.102495	0.00636011	0.161422	Bruno-like protein with 2 RRM domains
cgd1_3160	188.801	195.494	182.108	0.931526	-0.102332	0.499368	0.868516	mRNA 3' end processing protein RNA14 with HAT repeats
cgd6_190	34.643	35.8705	33.4156	0.931562	-0.102276	0.795105	0.969688	Pleckstrin homology domain containing protein
cgd5_1640	2983.06	3088.72	2877.41	0.931588	-0.102236	0.0511954	0.401166	MORN repeat containing protein
cgd6_4450	61.2862	63.4549	59.1176	0.931647	-0.102144	0.763916	0.964407	Uncharacterized protein with Tim10/DDP family zinc finger
cgd2_20	77800	80550.7	75049.2	0.931701	-0.102061	0.00433666	0.131661	Heat shock 70 protein
cgd7_3720	3447.35	3568.94	3325.76	0.93186	-0.101815	0.0474739	0.392086	DNA-directed RNA polymerase subunit beta
cgd3_530	2130.29	2205.36	2055.22	0.931921	-0.10172	0.113803	0.530479	Uncharacterized protein
cgd3_2560	578.676	599.062	558.29	0.931941	-0.10169	0.318137	0.754248	TBC1 domain containing protein
cgd7_4560	3273.64	3388.9	3158.37	0.931976	-0.101636	0.0486147	0.394216	Sushi/SCR/CCP/SbsA/lg-like domain containing protein
cgd3_1340	35978.2	37244.9	34711.5	0.931979	-0.10163	0.016549	0.253362	NMD3p like protein
cgd1_3130	23263.7	24081.5	22445.9	0.932081	-0.101473	0.00805097	0.185172	Sas10/Utp3/C1D-like protein
cgd5_1650	1310.55	1356.59	1264.51	0.932129	-0.101398	0.143144	0.569424	DJ-1/PfpI
cgd7_3270	50315.9	52083.3	48548.5	0.932131	-0.101395	0.0047254	0.137945	Importin/karyopherin (Arm repeats)
cgd5_350	876.323	907.097	845.549	0.932148	-0.101369	0.259793	0.703795	Uncharacterized protein
cgd2_3340	955.933	989.5	922.366	0.932153	-0.101362	0.212531	0.655202	Ser/Thr protein kinase
cgd8_3420	6309.77	6531.08	6088.46	0.932228	-0.101245	0.0244512	0.304237	Protein arginine N-methyltransferase
cgd6_1520	1199.99	1242.07	1157.92	0.932246	-0.101217	0.144644	0.570605	2-methylthioadenine synthetase MiaB
cgd8_3270	5498.63	5690.99	5306.27	0.932397	-0.100983	0.0635676	0.431694	DNAJ protein
cgd7_1670	239.435	247.78	231.089	0.932637	-0.100613	0.562389	0.89479	Uncharacterized protein with Armadillo-like helical domain
cgd6_2060	19764.6	20452.3	19076.9	0.93275	-0.100438	0.0320943	0.338008	Cdc39p protein-like C-terminal Not1, CCR4-Not complex component Not1
cgd1_580	1284.23	1328.9	1239.55	0.93277	-0.100407	0.176033	0.616845	Dynamin-like protein
cgd6_1850	387.466	400.866	374.067	0.933147	-0.099823	0.480192	0.856402	Anaphase-promoting complex, subunit 10 (APC10)
cgd7_1280	892.406	923.207	861.606	0.933275	-0.0996255	0.275458	0.716223	Uncharacterized protein
cgd4_3140	1777.18	1838.4	1715.95	0.933397	-0.0994379	0.17569	0.616213	Uncharacterized protein with WD40 repeat
cgd3_1350	318.003	328.958	307.049	0.9334	-0.0994326	0.500139	0.86906	Ubiquitin domain containing protein
cgd7_4710	191.375	197.948	184.801	0.933585	-0.0991464	0.582305	0.904563	START domain containing protein
cgd5_2920	214.719	222.082	207.355	0.933685	-0.0989929	0.518886	0.876357	SNF2-related N-terminal/Helicase superfamily 1/2 ATP-binding domain containing protein
cgd2_3190	116.667	120.665	112.669	0.933732	-0.0989192	0.892439	0.988816	Protein kinase
cgd3_3200	229.28	237.132	221.428	0.933777	-0.0988496	0.561793	0.89479	Deoxyribose-phosphate aldolase
cgd7_2900	2182.19	2256.91	2107.46	0.933779	-0.098847	0.213506	0.656078	26S Proteasome non-ATPase regulatory subunit 7/8
cgd8_3910	710.892	735.233	686.552	0.933789	-0.098832	0.275732	0.716223	Major facilitator superfamily (MFS) domain containing protein
cgd5_1750	245.698	254.102	237.294	0.933856	-0.0987284	0.4987	0.867751	HORMA domain containing protein
cgd1_370	3042.23	3146.18	2938.29	0.933924	-0.0986225	0.0535694	0.409046	carboxypeptidase A with signal peptide region
cgd3_2030	187.67	194.065	181.276	0.9341	-0.0983514	0.581717	0.904563	Choline/ethanolamine kinase
cgd7_4240	417.704	431.929	403.479	0.934133	-0.0982996	0.356446	0.781915	Prohibitin
cgd7_250	11203.2	11584.6	10821.8	0.934151	-0.0982726	0.022861	0.291533	Digestive organ expansion factor
cgd2_2640	560.075	579.142	541.009	0.934156	-0.0982642	0.282869	0.720415	Uncharacterized protein
cgd6_4690	3768.27	3896.48	3640.06	0.934192	-0.0982091	0.0616666	0.426275	SAC3/GANP/Rpn12p family
cgd7_4910	456.916	472.456	441.376	0.934216	-0.0981716	0.600411	0.911311	Zinc finger, RING/FYVE/PHD-type domain containg protein
cgd8_4990	31.8304	32.9122	30.7486	0.934263	-0.0981001	0.850172	0.977149	Gtr1/RagA G protein
cgd8_2680	77.4743	80.107	74.8417	0.934273	-0.0980846	0.65342	0.933633	Uncharacterized protein
cgd6_2710	524.022	541.799	506.245	0.934378	-0.0979216	0.517748	0.875214	Uncharacterized protein
cgd3_380	310.1	320.605	299.595	0.934466	-0.0977854	0.498437	0.867751	Uncharacterized protein
cgd7_1610	1041.06	1076.3	1005.83	0.934525	-0.0976949	0.206241	0.651591	Nucleoporin interacting component Nup93/Nic96
cgd1_890	17571.8	18165.4	16978.3	0.93465	-0.0975019	0.010832	0.210143	Protein kinase domain containing protein
cgd2_1150	7159.14	7400.96	6917.33	0.934653	-0.0974975	0.108347	0.520892	Uncharacterized protein with C2H2-type Zinc finger
cgd5_2180	5598.52	5787.57	5409.47	0.934671	-0.0974688	0.333497	0.764764	Uncharacterized protein
cgd3_2790	407.51	421.269	393.751	0.934679	-0.0974566	0.464292	0.848804	Cullin domain containing protein
cgd2_2240	3517.56	3636.18	3398.95	0.93476	-0.0973317	0.0514484	0.401166	Uncharacterized protein
cgd8_2560	1946.88	2012.45	1881.31	0.934833	-0.09722	0.0883758	0.480108	Uncharacterized protein with RING-type Zinc finger
cgd5_2240	487.799	504.204	471.394	0.934926	-0.0970759	0.64639	0.932092	Glycosyl transferase family 4
cgd6_2960	5875.61	6072.89	5678.34	0.93503	-0.096915	0.0407414	0.368128	Bax inhibitor 1-related protein
cgd8_3760	17938.6	18539.4	17337.8	0.935187	-0.0966735	0.0118871	0.216882	Signal Peptide Uncharacterized transmembrane Protein
cgd5_3230	19.2576	19.9026	18.6127	0.93519	-0.0966689	0.905078	0.98916	Manganese/iron superoxide dismutase
cgd2_2380	22.4632	23.2145	21.7119	0.935274	-0.0965384	0.787203	0.968485	Uncharacterized protein
cgd7_50	110.538	114.229	106.847	0.93538	-0.0963755	0.684217	0.944564	Uncharacterized protein
cgd5_2060	56492.1	58378.3	54605.9	0.935381	-0.0963746	0.0190512	0.26877	Uncharacterized protein
cgd8_1530	453.393	468.522	438.264	0.93542	-0.0963144	0.370362	0.790509	Ubiquitin carboxyl terminal hydrolase domain fused to a MATH domain
cgd4_3160	3521.87	3639.38	3404.36	0.935422	-0.0963112	0.0680051	0.442709	40S ribosomal protein S3a
cgd4_1950	645.34	666.872	623.808	0.935424	-0.0963078	0.449859	0.841889	RNAse PH domain containing protein
cgd8_1270	3737.17	3861.78	3612.55	0.935463	-0.0962477	0.13242	0.553453	Clathrin heavy chain
cgd6_4650	6527.29	6744.93	6309.65	0.935466	-0.0962426	0.0356129	0.353488	Transcription elongation factor Spt5
cgd3_670	8029.09	8296.61	7761.58	0.935513	-0.0961702	0.0337354	0.343232	Uncharacterized protein
cgd1_1660	6279.2	6488.32	6070.08	0.935539	-0.0961298	0.0719542	0.452096	60S ribosomal protein L36
cgd1_100	79.4054	82.0476	76.7632	0.935593	-0.0960475	0.705449	0.948051	Uncharacterized protein
cgd1_1230	1305.24	1348.48	1262	0.935869	-0.0956223	0.190317	0.63361	Signal peptide region containing protein
cgd1_2770	34588.7	35731.4	33446	0.936038	-0.0953605	0.0584052	0.417416	DNA-directed RNA polymerase subunit beta
cgd6_2950	18282.2	18885.9	17678.5	0.936072	-0.0953092	0.0790165	0.461827	Uncharacterized Protein
cgd8_1610	163.019	168.397	157.64	0.936123	-0.0952295	0.51551	0.874695	Histidine kinase-like ATPase domain containing-protein
cgd7_3180	6051.86	6251	5852.72	0.936286	-0.0949786	0.0471039	0.392086	Chaperonin Cpn60/TCP-1
cgd7_4220	748.815	773.409	724.221	0.936401	-0.0948012	0.678173	0.943772	TCP-1/cpn60 chaperonin
cgd4_130	40.2947	41.6159	38.9734	0.936501	-0.094647	0.79108	0.968859	RRM/KH domain containing protein
cgd3_3570	383.38	395.95	370.811	0.936508	-0.0946368	0.416109	0.821609	SAC3/GANP/THP3
cgd4_3720	77.6711	80.207	75.1352	0.936767	-0.0942385	0.74151	0.958457	Uncharacterized protein with Tetratricopeptide repeat
cgd1_3620	1104.75	1140.8	1068.69	0.936793	-0.0941982	0.221896	0.665162	Transcription factor TAF7p/TAFII55
cgd5_690	1698.84	1754.28	1643.41	0.9368	-0.0941875	0.147231	0.57543	Glycosyl transferase family 2
cgd8_1570	815.672	842.28	789.065	0.93682	-0.0941567	0.273133	0.716223	CCCH like finger domain nucleoporin
cgd1_1060	1512.14	1561.45	1462.82	0.936835	-0.0941333	0.261151	0.703883	Uncharacterized protein with Armadillo-type fold
cgd7_3630	2383.97	2461.64	2306.3	0.936896	-0.0940399	0.11571	0.532073	unspecified product
cgd2_810	4064.85	4197.18	3932.52	0.936943	-0.0939666	0.0780525	0.46037	Calmodulin
cgd6_4570	1719.45	1775.36	1663.54	0.937015	-0.0938564	0.172535	0.611935	Glutamine synthetase type I
cgd1_510	4735.51	4889.26	4581.76	0.937108	-0.093713	0.044501	0.385785	Uncharacterized protein
cgd6_1710	429.449	443.388	415.51	0.937126	-0.0936851	0.431079	0.831554	Zinc finger, Mcm10/DnaG-type containg protein
cgd3_250	136.183	140.598	131.768	0.9372	-0.0935713	0.63071	0.92522	Serine/threonine-protein phosphatase
cgd8_4390	129.722	133.926	125.518	0.937216	-0.0935463	0.589585	0.90613	Uncharacterized protein
cgd6_2390	2192.38	2263.41	2121.36	0.937241	-0.0935078	0.124118	0.543442	DNA topoisomerase
cgd7_4530	186.733	192.773	180.692	0.93733	-0.0933711	0.583481	0.904647	Uncharacterized Protein
cgd3_450	2211.23	2282.68	2139.78	0.937398	-0.0932671	0.115372	0.532073	mRNA triphosphatase Cet1-like protein
cgd2_1020	626.608	646.85	606.367	0.937415	-0.0932408	0.419222	0.822529	Proteasome regulatory subunit Rpn9
cgd3_2090	6089.85	6286.44	5893.26	0.937456	-0.0931778	0.0594716	0.418368	40S ribosomal protein Sae
cgd1_2380	4752.53	4905.64	4599.42	0.937578	-0.0929887	0.0404321	0.367081	Uncharacterized protein with WD40-repeat
cgd3_490	3481.04	3593.12	3368.96	0.937615	-0.0929329	0.172459	0.611935	GDP-fucose transporter
cgd7_1270	1316	1358.33	1273.67	0.937677	-0.0928376	0.251643	0.694975	Uncharacterized protein
cgd2_3030	2499.41	2579.55	2419.27	0.937865	-0.0925482	0.0959104	0.494538	Uncharacterized protein
cgd1_2280	386.484	398.862	374.105	0.937932	-0.092445	0.35343	0.779112	DnaJ domain containing protein
cgd8_4800	684.359	706.27	662.449	0.937953	-0.0924118	0.292095	0.729307	Zinc finger, RING/FYVE/FHA/SMAD/PHD-type domain containg protein
cgd4_4450	225.148	232.356	217.941	0.937963	-0.0923974	0.556731	0.89479	Transmembrane amino acid transporter protein
cgd7_1410	2499.99	2579.84	2420.15	0.938101	-0.0921845	0.113047	0.530479	AAA domain containing protein
cgd7_1830	75.1249	77.5237	72.726	0.938113	-0.0921661	0.714514	0.951057	UTP--glucose-1-phosphate uridylyltransferase
cgd1_750	1340.24	1383	1297.47	0.938151	-0.0921079	0.246891	0.688935	Dynein heavy chain
cgd4_340	616.993	636.677	597.309	0.938166	-0.0920855	0.340065	0.76922	Tubulin binding cofactor C-like domain containing protein
cgd6_4340	6465.75	6671.39	6260.11	0.938351	-0.0918001	0.0391773	0.366507	Myosin motor domain containing protein
cgd7_3220	765.335	789.65	741.02	0.938415	-0.0917024	0.318195	0.754248	Uncharacterized protein
cgd8_480	651.456	672.041	630.872	0.93874	-0.0912025	0.365846	0.789277	Histone deacetylase
cgd1_3050	1676.85	1729.83	1623.88	0.938751	-0.0911858	0.165162	0.605595	Cation efflux protein
cgd4_970	479.371	494.496	464.245	0.938826	-0.0910708	0.411833	0.819312	DNA replication licensing factor Mcm7
cgd7_3780	70476.4	72695.1	68257.7	0.938959	-0.0908664	0.0131734	0.227241	Cyclin
cgd1_2390	2605.52	2687.19	2523.86	0.939217	-0.0904694	0.0872964	0.4793	Uncharacterized protein
cgd7_3660	1776.51	1832.13	1720.89	0.939279	-0.0903737	0.208319	0.653221	Proteasome subunit alpha
cgd8_1840	8186.02	8441.82	7930.21	0.939396	-0.0901945	0.0958596	0.494538	Ribosomal protein S4/S9
cgd5_2870	4.00542	4.13028	3.88055	0.939535	-0.0899812	1	1	Zinc finger C3H1-type domain containing protein
cgd6_1420	2168.72	2236.24	2101.2	0.939613	-0.0898614	0.119869	0.541427	Cdc2-related protein kinase, putative
cgd3_2110	40564.8	41825.4	39304.3	0.939722	-0.0896935	0.0530063	0.40803	NOP5NT/snoRNA binding domain containing protein
cgd8_170	7262.28	7487.84	7036.71	0.939752	-0.0896482	0.0459642	0.38998	DNA-directed RNA polymerase subunit beta
cgd7_4520	25567.9	26361.5	24774.2	0.939789	-0.0895913	0.0167187	0.254809	ABC transporter integral membrane type-1 fused domain containing protein
cgd5_1180	690.732	712.167	669.297	0.939804	-0.0895687	0.370281	0.790509	DNA topoisomerase, type IA
cgd5_3040	12151.8	12528.3	11775.2	0.939889	-0.089437	0.214223	0.656685	40S ribosomal protein S7
cgd7_4260	1471.45	1517.03	1425.86	0.939902	-0.089417	0.233906	0.673501	Uncharacterized protein
cgd2_1570	652.817	673.026	632.607	0.939945	-0.0893512	0.317636	0.754248	vacuolar protein sorting/targeting protein 26
cgd3_3020	1265.9	1305.08	1226.71	0.939955	-0.0893365	0.217916	0.660408	Guanine nucleotide exchange factor/Initiation factor 2 subunit family
cgd8_3370	3443.4	3549.84	3336.97	0.940036	-0.0892117	0.107602	0.520502	RNA recognition motif domain containing protein
cgd2_2540	14739.6	15194.5	14284.8	0.94013	-0.089068	0.108591	0.520892	Glutaredoxin
cgd5_1730	1373.24	1415.62	1330.87	0.940136	-0.0890583	0.220387	0.662308	16S rRNA methyltransferase RsmB/F
cgd5_860	71.709	73.9193	69.4986	0.940195	-0.0889678	0.76747	0.964407	Uncharacterized protein
cgd8_1970	577.474	595.267	559.68	0.940217	-0.0889347	0.457468	0.847027	ATP-NAD kinase
cgd8_1750	398.773	411.02	386.526	0.940408	-0.0886415	0.484706	0.860364	Uncharacterized Secreted Protein
cgd1_2730	33361.8	34386.1	32337.6	0.940425	-0.0886158	0.0162981	0.252454	RNA recognition motif domain containing protein
cgd8_3520	801299	825897	776702	0.940434	-0.088602	0.0138255	0.237411	Uncharacterized Secreted Protein
cgd5_2450	187.625	193.38	181.87	0.940481	-0.0885295	0.566684	0.896268	Uncharacterized protein
cgd1_970	100.036	103.097	96.9764	0.940637	-0.0882898	0.7669	0.964407	RING finger containing protein
cgd1_1700	410.899	423.423	398.376	0.940846	-0.0879697	0.494607	0.866345	GATA zinc finger/AT hook containing protein
cgd6_5040	511.029	526.535	495.523	0.941102	-0.0875777	0.410432	0.819281	Transcription factor Tfb4/p34
cgd8_3450	9682.75	9976.55	9388.95	0.941102	-0.087577	0.246034	0.688617	60S ribosomal protein L17/L22
cgd1_2470	16506.3	17006.7	16005.9	0.941155	-0.0874953	0.0228925	0.291533	Serine/threonine-protein phosphatase 2A activator
cgd8_1850	25661.6	26438.7	24884.5	0.941216	-0.0874017	0.12203	0.541644	E2F/DP family winged-helix DNA-binding domain containing protein
cgd4_4120	1224.06	1261.12	1187	0.941229	-0.0873825	0.224034	0.667107	Metacaspase-like protein
cgd3_1880	1503.88	1549.4	1458.37	0.941249	-0.0873512	0.26287	0.705511	RNA recognition motif domain containing protein
cgd4_3400	50438.8	51959.6	48917.9	0.94146	-0.087029	0.0368885	0.358953	AMP-dependent synthetase/ligase
cgd3_2610	64.9277	66.8843	62.9712	0.941495	-0.0869745	0.942788	0.997905	Uncharacterized protein
cgd8_4220	45155.1	46514.3	43795.9	0.941556	-0.0868813	0.0201831	0.274878	High mobility group box domain containing protein
cgd7_1490	1443.18	1486.59	1399.78	0.941606	-0.0868038	0.245288	0.688617	Tryptophanyl-tRNA synthetase
cgd2_3380	1883.7	1940.33	1827.08	0.941631	-0.0867657	0.174898	0.615213	FAM76 protein
cgd1_3780	1939.3	1997.53	1881.08	0.941705	-0.0866537	0.224521	0.667107	Uncharacterized signal peptide-containing protein
cgd6_5410	304079	313161	294997	0.941998	-0.0862035	0.0110194	0.210143	Uncharacterized Secreted Protein
cgd6_1490	426.946	439.689	414.202	0.942034	-0.0861485	0.566052	0.896268	Calcium load-activated calcium channel
cgd6_4400	528.432	544.199	512.665	0.942054	-0.0861189	0.441523	0.837168	Proline-tRNA synthetase class II
cgd4_4280	217.096	223.566	210.626	0.942123	-0.0860129	0.699163	0.946939	Gamma-tubulin complex component protein
cgd2_2800	505.149	520.112	490.185	0.942459	-0.0854978	0.458277	0.847131	THUMP RNA binding domain containing protein
cgd5_3460	866.449	892.085	840.812	0.942525	-0.0853977	0.287148	0.724552	5'-Nucleotidase/apyrase
cgd1_1560	32209.5	33161	31258.1	0.942614	-0.0852611	0.0225356	0.290893	transcription factor E2F/dimerization partner (TDP)
cgd2_990	19510.7	20086.4	18935.1	0.942683	-0.0851549	0.0312542	0.333716	Queuine tRNA-ribosyltransferase
cgd8_5250	102.159	105.172	99.145	0.942692	-0.0851409	0.668827	0.940073	Zinc finger, RING/FYVE/PHD-type domain containg protein
cgd6_4510	286.663	295.097	278.23	0.94284	-0.0849145	0.531393	0.886043	Telomeric DNA binding protein SANT DNA-binding domain containing protein
cgd6_3010	206258	212323	200194	0.942877	-0.0848583	0.0275769	0.31286	Polyadenylate-binding protein
cgd2_620	344.676	354.793	334.56	0.942971	-0.084714	0.543534	0.891404	Protein transport Sec61-beta/Sbh
cgd7_5410	1055.83	1086.81	1024.84	0.942979	-0.0847028	0.323123	0.7562	WD40-repeat-containing protein
cgd6_1140	1600.77	1647.65	1553.9	0.943101	-0.0845152	0.188613	0.63361	AP2/ERF domain containing protein
cgd3_550	35917.3	36968.8	34865.8	0.943114	-0.0844956	0.0256827	0.308523	Major Facilitator Superfamily
cgd7_2930	543.237	559.132	527.341	0.943142	-0.0844531	0.58576	0.90609	Uncharacterized protein
cgd7_4420	5655.05	5820.4	5489.7	0.943182	-0.0843911	0.066525	0.438303	Calcineurin-like phosphoesterase
cgd7_890	549.053	565.105	533.001	0.943188	-0.0843822	0.445119	0.839101	WD40/YVTN repeat-like-containing protein
cgd4_4460	382.848	394.033	371.663	0.943229	-0.0843203	0.491702	0.866299	Bifunctional dihydrofolate reductase/thymidylate synthase
cgd7_1850	1981.9	2039.43	1924.37	0.943581	-0.0837821	0.172072	0.611935	Structural maintenance of chromosomes protein
cgd1_550	1052.65	1083.18	1022.12	0.94363	-0.0837066	0.28025	0.718468	Uncharacterized protein
cgd2_2430	3147.85	3239.09	3056.61	0.943665	-0.0836536	0.115001	0.532073	Impact family with RWD domain
cgd7_1390	992.815	1021.59	964.044	0.943674	-0.0836399	0.275523	0.716223	SbmA/BacA-like protein
cgd8_3180	915.565	942.069	889.062	0.943734	-0.0835484	0.318792	0.754344	Condensin-2 complex subunit G2
cgd2_360	6897.33	7096.42	6698.24	0.94389	-0.0833089	0.0614942	0.425858	Eukaryotic translation initiation factor 3 subunit B
cgd1_1270	413.003	424.908	401.098	0.943964	-0.0831965	0.5559	0.89479	PPPDE peptidase/PUB domain containing protein
cgd3_2510	997.179	1025.84	968.522	0.944129	-0.0829448	0.353054	0.779112	Myb domain-containing protein
cgd3_3520	17479.1	17980.2	16978	0.944259	-0.082746	0.0313993	0.333716	Sodium/calcium exchanger protein
cgd6_5150	871.961	896.918	847.003	0.944349	-0.0826082	0.310217	0.745672	Zinc finger, RING/FYVE/PHD-type domain containg protein
cgd8_3460	2012.3	2069.86	1954.74	0.944384	-0.0825542	0.187919	0.63361	Methionyl-tRNA synthetase
cgd2_2130	1007.99	1036.8	979.176	0.944425	-0.0824918	0.273299	0.716223	ATP-dependent 6-phosphofructokinase
cgd6_4470	50342.7	51780.3	48905.2	0.944474	-0.0824165	0.0253122	0.307884	Uncharacterized protein
cgd4_260	1161.15	1194.29	1128.01	0.944505	-0.0823697	0.501466	0.870568	WD40-repeat-containing protein
cgd6_3050	3586.9	3689.25	3484.54	0.944511	-0.0823601	0.0980648	0.50021	Uncharacterized protein
cgd7_2070	769.727	791.688	747.767	0.944522	-0.0823434	0.432462	0.831554	Uncharacterized Protein
cgd6_1170	204.337	210.167	198.508	0.944526	-0.0823382	0.602463	0.912431	Uncharacterized protein
cgd6_4810	46.3814	47.7041	45.0587	0.944545	-0.082308	0.754764	0.963745	Uncharacterized protein
cgd4_2940	76.1385	78.3092	73.9677	0.944559	-0.082287	0.870119	0.983573	Tetratricopeptide repeat
cgd2_1360	13650.7	14039.4	13261.9	0.944619	-0.0821951	0.118061	0.537221	ATP synthase subunit beta
cgd2_310	12312.7	12663.3	11962.1	0.944627	-0.082184	0.0528039	0.407552	Equilibrative nucleoside transporter
cgd3_200	17916.5	18426.1	17406.9	0.944685	-0.0820941	0.0413748	0.370968	CCCH-type Zinc finger/WD40 domain containing protein
cgd8_1230	63.0339	64.8265	61.2413	0.944696	-0.0820776	0.835524	0.972953	Serine/Threonine protein kinase
cgd3_50	724.382	744.979	703.786	0.944706	-0.0820624	0.373393	0.793408	Putative serine esterase
cgd1_1490	841.405	865.292	817.518	0.944789	-0.0819365	0.528484	0.884303	NEK2 protein
cgd8_2750	18.6785	19.208	18.149	0.944869	-0.0818139	1	1	Uncharacterized protein
cgd5_1890	2536.48	2608.23	2464.73	0.944982	-0.0816412	0.354367	0.779622	Uncharacterized protein
cgd6_2480	2935.18	3018.21	2852.16	0.944984	-0.081639	0.239736	0.680629	NOT2/NOT3/NOT5
cgd4_3390	26315.9	27057.7	25574.2	0.945172	-0.0813505	0.0286437	0.320657	Neutral sphingomyelinase activation associated factor-like BEACH domain containing protein
cgd1_3520	176.888	181.87	171.905	0.945205	-0.0813004	0.750308	0.961244	AP2/ERF domain containing protein
cgd4_4410	1666.21	1713.11	1619.31	0.945248	-0.0812347	0.22891	0.67134	PHD domain containing protein
cgd8_3510	715.925	736.076	695.775	0.945249	-0.081234	0.618527	0.920219	Thioredoxin-like protein
cgd8_2510	1191.14	1224.67	1157.62	0.94525	-0.0812328	0.466131	0.849456	Cyclin-dependent kinase regulatory subunit
cgd1_2110	266.414	273.907	258.921	0.945288	-0.0811744	0.614328	0.918495	Protein kinase with WD40 repeat
cgd7_470	5757.34	5919.21	5595.47	0.945308	-0.0811441	0.0834741	0.469719	type 3 Malate dehydrogenase
cgd7_5310	23643	24305.8	22980.2	0.945462	-0.0809093	0.113715	0.530479	ribosomal protein L24
cgd5_1450	2869.21	2949.55	2788.87	0.945524	-0.0808145	0.124933	0.545594	Uncharacterized protein
cgd7_1340	1692.87	1740.26	1645.49	0.945545	-0.0807821	0.360122	0.784537	Uncharacterized protein
cgd7_3540	2417.62	2485.25	2349.98	0.94557	-0.0807442	0.164406	0.605595	Uncharacterized protein
cgd1_1590	11890.1	12222.5	11557.7	0.945611	-0.0806807	0.0412591	0.370968	Uncharacterized protein
cgd7_3020	47429.8	48755.4	46104.2	0.945623	-0.0806636	0.0297857	0.327364	Rhomboid-like protein
cgd4_3820	102.739	105.61	99.8679	0.945632	-0.0806485	0.694352	0.946164	Uncharacterized protein
cgd6_3310	15.5173	15.9499	15.0848	0.945763	-0.0804497	0.899552	0.988816	#N/A
cgd5_1810	200.432	206.014	194.85	0.945811	-0.0803758	0.645398	0.932092	t-SNARE coiled-coil homology domain containing protein
cgd8_4270	132.037	135.687	128.387	0.946202	-0.0797801	0.765444	0.964407	Methyltransferase-like protein
cgd8_1350	12.1104	12.4444	11.7764	0.946316	-0.0796055	0.946939	0.997973	Spo11/DNA topoisomerase 6 subunit A
cgd3_3860	1238.72	1272.87	1204.57	0.946341	-0.079568	0.232995	0.673501	Kinetochore protein Nuf2
cgd3_2850	1062.73	1092.02	1033.43	0.946346	-0.0795599	0.334896	0.765549	Uncharacterized protein
cgd5_3160	12918.5	13274.5	12562.5	0.946359	-0.0795413	0.324875	0.7562	Actin
cgd4_3410	23714.3	24366.6	23062	0.946458	-0.0793898	0.0293667	0.325867	RNA recognition motif/WW domain containing protein
cgd7_3130	758.646	779.483	737.81	0.946538	-0.079268	0.36192	0.786357	ER vesicle protein Erv41p transporter
cgd1_250	5172.67	5314.42	5030.93	0.946657	-0.0790866	0.112708	0.530479	ATP-dependent RNA helicase
cgd8_3030	69.3352	71.2324	67.4381	0.946733	-0.07897	0.893019	0.988816	Uncharacterized protein
cgd7_1380	1348	1384.87	1311.13	0.946756	-0.0789357	0.286864	0.72433	SbmA/BacA-like/ABC transporter type 1
cgd3_1910	120.756	124.055	117.457	0.946813	-0.078848	0.773454	0.964407	Uncharacterized protein
cgd7_120	6581.24	6760.92	6401.57	0.946849	-0.0787932	0.0816298	0.467919	cAMP-dependent protein kinase regulatory subunit
cgd7_4090	823.276	845.702	800.85	0.946965	-0.0786175	0.369444	0.790432	Alpha superhelical protein, divergent TPR like repeats, possible microtubule associated protein
cgd7_2550	2183.27	2242.66	2123.87	0.947031	-0.0785165	0.239024	0.679756	Serine aminopeptidase S33
cgd4_650	689.878	708.608	671.148	0.947135	-0.0783582	0.454172	0.844373	Bromodomain/Zinc finger, CCHC-type
cgd6_3620	2306.48	2368.99	2243.96	0.94722	-0.0782293	0.191351	0.634769	SF-assemblin
cgd6_4210	7779.59	7990.26	7568.91	0.947267	-0.0781566	0.0710615	0.450214	Kinesin motor domain containing protein
cgd7_5150	14666.1	15063	14269.2	0.947302	-0.0781032	0.0552477	0.41354	Chitin-binding type-2 domain containing protein
cgd7_5260	363.06	372.873	353.248	0.947368	-0.0780034	0.540556	0.890675	Uncharacterized protein
cgd2_280	13816.4	14189.6	13443.3	0.947405	-0.0779463	0.298621	0.730526	Ribosomal protein L15
cgd8_1250	90.2934	92.7315	87.8554	0.947417	-0.0779291	0.820181	0.972204	#N/A
cgd5_960	2168.08	2226.57	2109.58	0.947458	-0.0778662	0.194871	0.639737	Oxr1p like TLDc domain containing protein
cgd2_1870	14300.4	14685.7	13915.1	0.94753	-0.0777558	0.271012	0.715292	Guanine nucleotide-binding protein
cgd6_1400	408.939	419.95	397.928	0.947561	-0.0777096	0.573094	0.899403	Uncharacterized protein
cgd6_4180	1319.09	1354.57	1283.62	0.947623	-0.0776147	0.494396	0.866345	Ubiquitin-conjugating enzyme E2
cgd6_890	35.3076	36.2559	34.3594	0.947689	-0.0775143	0.826332	0.972204	Uncharacterized protein
cgd3_1840	939.384	964.606	914.163	0.947706	-0.0774882	0.398906	0.809112	Uncharacterized protein
cgd5_2500	969.52	995.489	943.551	0.947828	-0.0773035	0.336464	0.766514	Peptidase C19, ubiquitin carboxyl-terminal hydrolase
cgd2_4280	310.345	318.655	302.035	0.947843	-0.0772801	0.583424	0.904647	Structure-specific endonuclease subunit SLX1-like protein
cgd6_2030	1892.7	1943.26	1842.13	0.947957	-0.0771061	0.1912	0.634769	#N/A
cgd5_1330	23816.1	24452.2	23179.9	0.947966	-0.0770921	0.225674	0.667624	RRM domain containing protein
cgd4_1870	88.8716	91.2446	86.4986	0.947986	-0.0770617	0.700604	0.947305	Uncharacterized protein
cgd3_2370	412.203	423.202	401.204	0.94802	-0.0770113	0.530855	0.886043	Steroid dehydrogenase kik-i
cgd7_4650	993.034	1019.52	966.55	0.948046	-0.0769708	0.377201	0.796593	Ribonucleases P/MRP protein subunit Rpp200-like protein
cgd5_1880	1557.76	1599.27	1516.26	0.948091	-0.0769022	0.274271	0.716223	T-complex protein 1 subunit delta
cgd5_1200	9339	9587.09	9090.91	0.948244	-0.0766692	0.151342	0.582498	Zinc finger, RING/FYVE/PHD-type domain containg protein
cgd5_1960	8081.78	8296.41	7867.15	0.94826	-0.0766457	0.415636	0.821279	Enolase
cgd8_2930	32304.3	33162.1	31446.5	0.948267	-0.0766352	0.126722	0.548773	GTpase translation elongation factor 2
cgd7_90	2734.35	2806.87	2661.84	0.948333	-0.0765351	0.166826	0.608171	SLC26A/SulP transporter
cgd6_50	421.856	433.036	410.676	0.948365	-0.0764854	0.466697	0.849456	Uncharacterized protein
cgd1_640	702973	721591	684356	0.948399	-0.0764341	0.028987	0.323546	Signal peptide region containing protein
cgd7_1600	8365.4	8586.86	8143.94	0.948419	-0.0764034	0.0888106	0.480108	Ribosomal protein L10
cgd8_5240	114.125	117.144	111.106	0.948464	-0.0763353	0.709143	0.950282	U2 auxiliary factor small subunit
cgd5_3380	254.171	260.885	247.458	0.948532	-0.076231	0.667718	0.939546	Signal peptide, Kazal domain containing protein
cgd7_1370	658.009	675.376	640.642	0.948571	-0.0761728	0.42497	0.828521	Uncharacterized protein
cgd8_4230	316.255	324.594	307.916	0.948619	-0.0760988	0.591863	0.90613	Glucose-methanol-choline oxidoreductase
cgd7_190	123.1	126.34	119.86	0.948706	-0.0759673	0.841415	0.974162	Dynamitin
cgd3_2860	529.238	543.163	515.312	0.948725	-0.0759377	0.452803	0.843173	Uncharacterized protein with EF-hand domain
cgd3_1730	180.956	185.703	176.209	0.948877	-0.0757065	0.767616	0.964407	Uncharacterized protein
cgd2_4240	1318.78	1353.36	1284.19	0.948884	-0.0756969	0.298882	0.730526	unspecified product
cgd1_1330	545.849	560.16	531.538	0.948903	-0.0756668	0.505417	0.87062	SWI/SNF-related matrix associated actin-dependent regulator of chromatin subfamily A with DEAD/H box 1
cgd6_3210	6948.93	7130.55	6767.32	0.949061	-0.0754271	0.0847137	0.472083	Rok1p, eIF4A-1-family RNA SFII helicase
cgd6_1840	1018.69	1045.3	992.081	0.949087	-0.0753876	0.382011	0.800027	CBS/Cyclin M2-like membrane-associated protein
cgd5_970	11762.4	12069.4	11455.4	0.949124	-0.0753312	0.119585	0.541427	60S ribosomal protein L13A
cgd5_3980	78.1643	80.1951	76.1334	0.949352	-0.0749856	0.720034	0.951057	Uncharacterized protein
cgd8_2070	175.369	179.922	170.816	0.949393	-0.0749222	0.677574	0.94363	Signal peptide Uncharacterized transmembrane Protein
cgd5_2110	1603.04	1644.59	1561.49	0.949474	-0.0748002	0.25966	0.703795	Transcription elongation factor 1
cgd5_3620	177.761	182.355	173.168	0.949617	-0.0745826	0.645073	0.932092	BRCT domain containing protein
cgd3_750	22174.3	22746.2	21602.5	0.949716	-0.074432	0.0637633	0.431694	Uncharacterized protein
cgd7_4190	8754.52	8980.17	8528.86	0.949743	-0.0743902	0.0892875	0.481315	Cation-transporting P-type Atpase
cgd7_3670	364.612	373.999	355.224	0.949798	-0.0743073	0.739964	0.957111	Heat shock protein Hsp90
cgd8_860	5187.88	5321.2	5054.55	0.949889	-0.0741696	0.122965	0.543164	Coatomer protein complex subunit alpha
cgd6_2600	269359	276265	262452	0.950003	-0.0739957	0.0399481	0.366507	Uncharacterized protein
cgd8_5410	59.8448	61.3764	58.3133	0.950094	-0.0738581	0.734664	0.955793	HhH-GPD domain containing protein
cgd2_1830	1279.81	1312.52	1247.1	0.950154	-0.0737666	0.255296	0.699024	Protein kinase domain containing protein
cgd2_1590	454.409	466.016	442.803	0.950188	-0.073715	0.509984	0.872309	Apple/EGF-like/Apple domain containing extracellular protein
cgd3_3880	7885.8	8087.22	7684.38	0.950189	-0.0737138	0.0705027	0.450214	Snu114p Gtpase/U5 snRNP-specific protein
cgd6_3190	34732	35618.7	33845.3	0.950214	-0.073676	0.0855405	0.473907	60S ribosomal protein L4/L1e
cgd3_1950	47.8711	49.0916	46.6506	0.950275	-0.0735826	0.908799	0.990514	unspecified product
cgd8_3940	122.333	125.446	119.22	0.950368	-0.0734414	0.679327	0.943797	eIF-2B gamma, eukaryotic translation initiation factor 2B subunit 3
cgd5_2740	544.154	558	530.308	0.950372	-0.073435	0.417971	0.822529	Uncharacterized Secreted Protein (WYLE gene family)
cgd3_1800	148.693	152.473	144.913	0.950421	-0.0733619	0.737458	0.956044	Major facilitator superfamily
cgd8_1030	184.763	189.458	180.068	0.950436	-0.073338	0.713949	0.951057	Glycyl-tRNA synthetase
cgd2_2680	9195.38	9428.5	8962.26	0.95055	-0.0731648	0.0740977	0.458203	cation transport Atpase
cgd5_3370	1395.98	1431.36	1360.59	0.950558	-0.0731534	0.268022	0.710523	Uncharacterized protein
cgd6_90	28795.5	29524.3	28066.7	0.950629	-0.0730454	0.16462	0.605595	Mechanosensitive ion channel
cgd1_2620	14698.9	15070.6	14327.3	0.950685	-0.0729606	0.057531	0.417416	Sodium/calcium exchanger protein
cgd1_1650	1512.12	1550.32	1473.93	0.950728	-0.0728951	0.31782	0.754248	Uncharacterized protein
cgd7_1540	25461.3	26102.2	24820.4	0.950894	-0.072644	0.0394515	0.366507	Aspartate--tRNA ligase
cgd5_3610	227.243	232.962	221.523	0.950899	-0.0726357	0.68013	0.943797	Uncharacterized protein
cgd7_2090	6143	6297.31	5988.7	0.950994	-0.0724911	0.106856	0.517904	RuvB-like helicase
cgd6_5280	1617.12	1657.74	1576.51	0.950998	-0.0724854	0.279759	0.718325	Uncharacterized protein
cgd8_3050	15063.2	15441.4	14684.9	0.95101	-0.0724675	0.076018	0.459381	Uncharacterized protein with NHR/GATA-type Zinc finger
cgd3_1430	515.479	528.379	502.579	0.951171	-0.0722237	0.613307	0.918495	SAP domain containing protein
cgd7_1470	550.914	564.671	537.158	0.951275	-0.0720659	0.605452	0.913358	Cytidine and deoxycytidylate deaminase zinc-binding domain containing protein
cgd6_2820	1317.62	1350.51	1284.74	0.951305	-0.0720203	0.300371	0.732589	S-adenosyl-L-methionine-dependent methyltransferase
cgd2_1120	5454.88	5590.99	5318.76	0.951309	-0.0720138	0.134967	0.557246	molybdopterin synthase sulphurylase/Rhodanese-like domain containing protein
cgd6_750	24.2659	24.8713	23.6604	0.951313	-0.0720074	0.8429	0.974652	Protein phosphatase-1 regulatory subunit 7 alpha2
cgd6_3670	61.2512	62.7779	59.7244	0.951361	-0.0719357	0.833001	0.972953	Uncharacterized protein
cgd6_1240	38.4884	39.4477	37.5291	0.951364	-0.071931	0.888171	0.988793	Uncharacterized protein
cgd3_3110	789.971	809.601	770.34	0.951505	-0.071717	0.413067	0.819641	Transcription factor TFIIH with vWA domain
cgd4_580	419.949	430.361	409.537	0.951614	-0.0715517	0.439032	0.83579	Enhancer of polycomb-like protein
cgd1_1500	188.738	193.412	184.064	0.95167	-0.0714674	0.691815	0.946103	Uncharacterized protein
cgd7_1780	8263.45	8467.88	8059.01	0.951716	-0.0713973	0.0994457	0.505575	Exportin-1/Importin-beta-like protein
cgd2_2230	8478.74	8688.47	8269.01	0.951722	-0.0713883	0.0837944	0.469719	Uncharacterized protein
cgd7_5040	96.0033	98.3766	93.6299	0.95175	-0.0713459	0.767783	0.964407	unspecified product
cgd2_1850	441.473	452.368	430.577	0.951828	-0.0712267	0.568623	0.89683	Stress-induced protein sti1-like protein with TPR repeat
cgd3_210	4204.66	4308.2	4101.13	0.951936	-0.0710629	0.152829	0.585264	Uncharacterized protein with Tetratricopeptide-like helical domain
cgd7_3460	184.616	189.158	180.074	0.951975	-0.0710049	0.703912	0.948051	Uncharacterized protein
cgd4_2560	6531.42	6691.7	6371.14	0.952097	-0.0708197	0.126818	0.548773	Phosphoinositide phospholipase C
cgd7_2510	693.62	710.629	676.61	0.952128	-0.0707721	0.515828	0.874695	Sodium dicarboxylate symporter
cgd8_2050	55046.6	56394.1	53699.1	0.952212	-0.0706449	0.055191	0.41354	RRP5 like protein involved in rRNA biogenesis with 7 S1 domains and 5 HAT repeats
cgd8_350	7960.44	8155.1	7765.79	0.952262	-0.0705703	0.106339	0.517904	Asparaginyl-tRNA synthetase (NOB+tRNA synthase)
cgd7_3210	961.171	984.594	937.748	0.952421	-0.0703288	0.517009	0.875159	Uncharacterized protein
cgd7_1480	404.521	414.377	394.665	0.95243	-0.0703156	0.587859	0.90613	Uncharacterized protein
cgd7_3010	54772.8	56104.3	53441.3	0.952535	-0.0701557	0.100056	0.50722	Uncharacterized protein
cgd2_670	22.9739	23.5317	22.4162	0.952597	-0.0700618	0.973027	1	Uncharacterized protein
cgd3_990	32.3813	33.1657	31.5968	0.952694	-0.0699152	1	1	Alpha-ketoglutarate-dependent dioxygenase AlkB-like protein
cgd4_3040	10958.4	11223.7	10693.2	0.952731	-0.0698586	0.0854171	0.473907	NifS-like protein cysteine desulfurase/Pyridoxal phosphate-dependent transferase
cgd2_3270	794.024	813.241	774.807	0.95274	-0.0698451	0.432364	0.831554	Phosphoglucomutase
cgd6_2180	20639	21137.7	20140.4	0.952817	-0.0697288	0.0698229	0.449115	GTpase translation initiation factor IF2
cgd5_3510	1234.76	1264.59	1204.93	0.952826	-0.0697152	0.401508	0.813514	GrpE nucleotide exchange factor
cgd2_2690	2365.93	2423	2308.85	0.952888	-0.0696215	0.199316	0.647817	Bromodomain containing protein
cgd4_3100	1119.47	1146.44	1092.49	0.952938	-0.0695462	0.296461	0.730526	Adenylyl cyclase class-3/4/guanylyl cyclase
cgd7_2190	1116.34	1143.23	1089.45	0.952955	-0.0695195	0.512445	0.872859	Guanylate kinase/L-type calcium channel beta subunit
cgd1_2560	192.295	196.925	187.665	0.952976	-0.069488	0.702946	0.948051	Tom40p like translocase
cgd7_4800	8926.14	9141.05	8711.22	0.952978	-0.0694849	0.112472	0.530479	Amino acid transporter
cgd7_4510	67874.4	69507.4	66241.4	0.953011	-0.0694348	0.0584038	0.417416	ABC transporter
cgd2_3290	22087.6	22618.6	21556.7	0.953052	-0.0693738	0.0705706	0.450214	Uncharacterized protein
cgd6_1430	62958.5	64465.4	61451.5	0.953249	-0.0690754	0.0570707	0.417416	Transcription factor E2F/DP
cgd6_1410	3852.38	3944.45	3760.3	0.953314	-0.0689764	0.156847	0.593865	Pre-mRNA splicing factor ATP-dependent RNA helicase, putative
cgd5_1580	16718.9	17117.6	16320.3	0.953422	-0.0688128	0.0771666	0.459381	Ribosomal protein L3
cgd1_1580	100754	103150	98357.5	0.95354	-0.068635	0.0533503	0.409046	Uncharacterized protein with CCCH-type Zinc finger
cgd3_1560	1651.72	1690.74	1612.7	0.953846	-0.0681714	0.665006	0.938039	DIX domain containing protein
cgd2_2400	6932.54	7095.82	6769.27	0.95398	-0.0679686	0.120389	0.541427	P-type ATPase A domain containing protein
cgd7_1440	1563.92	1600.69	1527.15	0.954055	-0.0678562	0.290549	0.728291	TPR repeat containing protein
cgd6_780	70612.5	72271	68954	0.954102	-0.0677842	0.165704	0.60601	Thrombospondin type-1 (TSP1) repeat/EGF-like domain containing protein
cgd5_3210	25.5526	26.1528	24.9525	0.954103	-0.0677835	0.857208	0.979261	Uncharacterized protein
cgd8_3290	2543.18	2602.73	2483.63	0.954242	-0.0675726	0.25827	0.703795	S-adenosyl-L-methionine-dependent methyltransferase
cgd3_3930	14276.9	14611	13942.8	0.954266	-0.0675361	0.087989	0.480108	60S ribosomal protein L27A
cgd3_4200	2807.01	2872.29	2741.72	0.954543	-0.0671184	0.224446	0.667107	Secreted insulinase like peptidase/M16 peptidase-like Metalloenzyme
cgd6_2340	3333.73	3411.14	3256.32	0.954612	-0.0670142	0.245928	0.688617	Major facilitator superfamily protein
cgd7_5320	1814.33	1856.44	1772.21	0.954631	-0.0669848	0.373247	0.793408	Cwf5-like/ZnR domain containing protein (CCCH and RRM domains missing)
cgd8_200	1671.12	1709.9	1632.34	0.954641	-0.0669696	0.340632	0.769463	Uncharacterized protein
cgd4_2170	77.6299	79.4306	75.8292	0.95466	-0.0669411	0.845156	0.975426	Uncharacterized protein
cgd7_940	52208.7	53419.6	50997.8	0.954665	-0.0669343	0.172302	0.611935	Splicing factor RRM domain-containing protein
cgd2_2740	3190.49	3264.43	3116.56	0.954703	-0.0668756	0.206084	0.651591	Mitochondrial matrix Mmp37
cgd8_5000	17066.5	17461.5	16671.4	0.954755	-0.0667978	0.0983379	0.500929	Uncharacterized protein
cgd5_2100	545.382	557.972	532.792	0.954872	-0.0666209	0.443891	0.838927	C-5 cytosine-specific DNA methylase
cgd5_2410	69.7399	71.3477	68.132	0.954929	-0.0665342	0.734539	0.955793	Beta-lactamase/transpeptidase-like
cgd3_4210	1922.06	1966.37	1877.75	0.95493	-0.0665331	0.283053	0.720415	Secreted insulinase like peptidase/M16 peptidase-like Metalloenzyme
cgd3_1220	9034.75	9242.46	8827.04	0.955052	-0.0663486	0.124376	0.543787	Hyaluronan/mRNA-binding protein
cgd8_2090	19980.9	20440.2	19521.6	0.955057	-0.0663417	0.0910809	0.484621	P-type ATPase, transmembrane domain containing protein
cgd6_2150	4252.54	4350	4155.08	0.95519	-0.0661406	0.20897	0.653221	RRM domain containing protein
cgd6_1380	6031.91	6169.92	5893.9	0.955264	-0.0660291	0.217748	0.660408	Histone deacetylase
cgd6_2760	6158.37	6299.16	6017.58	0.955299	-0.0659755	0.16356	0.604642	Uncharacterized protein
cgd2_3850	48.5637	49.6725	47.4548	0.955355	-0.0658915	0.8836	0.988563	Formin Homology 2 Domain
cgd1_3860	9279.32	9490.67	9067.97	0.955462	-0.0657302	0.133744	0.556534	dUTPase-like protein
cgd3_4340	266.736	272.811	260.662	0.955467	-0.0657213	0.566421	0.896268	Uncharacterized protein
cgd6_4870	1390.95	1422.62	1359.28	0.955474	-0.0657115	0.272508	0.716223	Uncharacterized protein
cgd1_2120	1518.5	1552.96	1484.03	0.955617	-0.0654952	0.416735	0.82228	Armadillo-type fold containing protein
cgd2_420	31723.8	32443.4	31004.1	0.955639	-0.0654618	0.189335	0.63361	Signal peptide containing protein
cgd2_2280	603.503	617.19	589.817	0.955649	-0.0654466	0.598529	0.910022	Pp2c protein phosphatase 2C
cgd3_350	4866.98	4977.35	4756.61	0.955651	-0.0654449	0.225267	0.667624	Pop2p-like 3'5' exonuclease/CCR4-NOT transcription complex
cgd1_380	918.488	939.288	897.688	0.95571	-0.0653545	0.374745	0.795291	Ubiquinone biosynthesis protein COQ4
cgd5_1670	77.9185	79.6718	76.1652	0.955987	-0.0649374	0.915969	0.991922	Uncharacterized protein
cgd3_860	90.5735	92.6104	88.5366	0.956012	-0.0648994	0.810066	0.972204	ARF/SAR type Small GTPase superfamily
cgd3_2430	486.372	497.281	475.462	0.956124	-0.064731	0.633394	0.92665	#N/A
cgd6_2380	563.035	575.618	550.453	0.956282	-0.0644925	0.546039	0.893968	mRNA capping enzyme
cgd6_4850	412.209	421.389	403.03	0.956432	-0.064266	0.555488	0.89479	Pre-mRNA-splicing factor 19 with U box domain
cgd5_2070	13891.8	14200.7	13582.9	0.956494	-0.0641716	0.179861	0.622784	SPAC694.02. SKI family SFII helicase
cgd7_3940	793.797	811.441	776.153	0.956512	-0.0641447	0.448351	0.840658	eIF4A-1 eukaryotic translation initiation factor 4A-1 RNA SFII helicase
cgd7_5500	243.594	249.008	238.179	0.956515	-0.0641411	0.675383	0.942357	Secreted GGC gene family protein
cgd1_3030	1310.94	1340	1281.88	0.956626	-0.0639737	0.367984	0.790432	Uncharacterized protein with WD40 repeat
cgd1_470	1934.78	1977.52	1892.04	0.956776	-0.0637473	0.306626	0.740446	Armadillo-type fold/Signal peptide region containing protein
cgd3_1580	1117.15	1141.82	1092.47	0.956778	-0.0637436	0.432724	0.831554	Alpha glucosidase-like faimly 31 glycosyl hydrolases
cgd2_3250	1543.11	1577.18	1509.03	0.956793	-0.0637216	0.387435	0.804152	Tetratricopeptide repeat
cgd6_3300	19.7548	20.1901	19.3195	0.956881	-0.0635889	0.982248	1	Uncharacterized protein with CCCH-type Zinc finger
cgd7_680	2173.22	2221.06	2125.39	0.956927	-0.0635191	0.454223	0.844373	O-acyltransferase WSD1 C-terminal domain containing protein
cgd2_3680	25684.1	26249	25119.2	0.956957	-0.0634734	0.095056	0.493077	Ribosome biogenesis protein BOP1-like protein
cgd8_2440	2048.2	2093.23	2003.16	0.956969	-0.0634554	0.276898	0.716599	Serine/Threonine protein kinase
cgd7_100	2991.5	3057.26	2925.74	0.956981	-0.0634383	0.253986	0.698716	RING-type Zinc finger domain containing protein
cgd6_2970	3935.8	4022.29	3849.3	0.956992	-0.0634213	0.219471	0.661025	Tyrosyl-tRNA synthetase (Tyrosyl-tRNA ligase TyrRS). class-I aaRS
cgd7_2030	213.011	217.691	208.33	0.956998	-0.0634126	0.733901	0.955541	DHS-like NAD/FAD-binding domain-containing protein/Sirtuin family protein
cgd8_3470	19381.8	19806.8	18956.7	0.957082	-0.0632858	0.142855	0.569005	Zinc finger, RING/FYVE/PHD-type domain containg protein
cgd4_370	639.056	653.068	625.043	0.957088	-0.0632758	0.450326	0.841889	SET domain containing protein
cgd6_4550	37.8087	38.6372	36.9803	0.957119	-0.0632305	0.820298	0.972204	Ubiquitinyl hydrolase
cgd1_3190	150.476	153.765	147.187	0.95722	-0.0630768	0.726413	0.952241	Uncharacterized protein
cgd7_4080	4137.25	4227.54	4046.96	0.957285	-0.0629796	0.260697	0.703795	Thioredoxin
cgd6_550	79.7507	81.4889	78.0125	0.95734	-0.0628974	0.854468	0.978487	Pch2p like AAA ATpase
cgd7_3810	1086.98	1110.67	1063.3	0.95735	-0.0628821	0.428226	0.82944	Uncharacterized protein
cgd6_4680	1184.3	1210.05	1158.54	0.957427	-0.0627659	0.340925	0.769666	Transcription elongation factor Spt5
cgd5_1710	24795.3	25333.3	24257.3	0.957527	-0.0626155	0.116802	0.53225	CTP synthase
cgd4_510	118.314	120.873	115.754	0.957652	-0.0624266	0.876928	0.985099	Helicase/SANT-associated domain containing protein
cgd6_5020	792.63	809.758	775.502	0.957696	-0.0623603	0.543501	0.891404	#N/A
cgd5_2140	9402.97	9605.58	9200.36	0.957813	-0.0621835	0.150341	0.582141	Uncharacterized protein with CCHC-type Zinc finger
cgd2_3990	163.142	166.657	159.627	0.957816	-0.0621803	0.87571	0.985099	EF-hand domain containing protein
cgd8_3960	571.224	583.517	558.93	0.957863	-0.0621086	0.660306	0.935272	Uncharacterized protein with WD40-repeat
cgd7_5020	742.735	758.719	726.751	0.957866	-0.0621045	0.443099	0.838837	Ubiquilin
cgd1_1530	2227.32	2275.2	2179.45	0.957916	-0.0620295	0.238631	0.679374	Rpn5 like 26S proteasomal regulatory subunit 12 with PCI domain
cgd1_1250	3658.74	3737.21	3580.27	0.958006	-0.0618937	0.231829	0.673501	Uncharacterized Secreted Protein (CpLSP gene family)
cgd1_2400	50687.1	51771.6	49602.5	0.958102	-0.0617486	0.141549	0.568558	Uncharacterized secreted protein
cgd8_1800	413.74	422.59	404.891	0.958118	-0.0617245	0.626272	0.922505	Uncharacterized protein
cgd5_2150	8581.3	8764.7	8397.89	0.95815	-0.0616772	0.148388	0.579354	ZIP Zinc transporter
cgd2_1100	623.914	637.198	610.629	0.958304	-0.0614454	0.582101	0.904563	MCM domain containing protein
cgd7_2080	1002.15	1023.47	980.823	0.958326	-0.0614112	0.388755	0.804573	Mitochondrial processing peptidase, insulinase like metalloprotease
cgd6_2650	1207.37	1233.05	1181.68	0.958339	-0.061392	0.737826	0.956044	DNAJ protein-like
cgd2_3100	1423.73	1454.02	1393.45	0.958342	-0.0613876	0.339074	0.768689	Acyltransferase 3
cgd7_1840	4126.08	4213.66	4038.5	0.958432	-0.0612525	0.20638	0.651591	Serine/threonine-protein kinase
cgd6_4030	89.5443	91.4439	87.6447	0.958453	-0.06122	0.800067	0.97138	Uncharacterized protein
cgd3_2530	2212	2258.92	2165.08	0.958456	-0.0612165	0.497475	0.867751	Proteasome subunit beta type
cgd4_2680	409.406	418.085	400.726	0.958482	-0.0611769	0.588386	0.90613	Bax inhibitor 1-related
cgd3_3550	5457.98	5573.43	5342.53	0.958572	-0.0610411	0.156955	0.593865	Trimeric LpxA-like protein
cgd7_2300	21362.9	21813	20912.7	0.958727	-0.0608078	0.305374	0.738601	Translation elongation factor IF5A
cgd2_700	570.221	582.219	558.222	0.958783	-0.0607243	0.553499	0.89479	PMS1/MutL family ATpase
cgd2_1520	13938.4	14231.7	13645.2	0.958786	-0.0607192	0.153115	0.585757	Uncharacterized protein
cgd7_4600	932.777	952.353	913.201	0.958889	-0.0605639	0.370768	0.79093	RNA helicase, DEAD-box type, Q motif domain containing protein
cgd6_3790	13179.4	13455.9	12902.8	0.958895	-0.0605554	0.121533	0.541427	Glyceraldehyde-3-phosphate dehydrogenase
cgd7_1560	2523.98	2576.64	2471.33	0.959131	-0.0602008	0.294006	0.730347	Palmitoyltransferase DHHC domain containing protein
cgd6_4750	1498.52	1529.78	1467.26	0.959134	-0.0601958	0.391172	0.806594	Splicing factor 3B subunit 1
cgd5_3310	7722.87	7883.94	7561.79	0.959138	-0.0601897	0.18926	0.63361	Uncharacterized protein with WD40 repeat
cgd8_1450	21316.8	21761.3	20872.3	0.959149	-0.0601728	0.115422	0.532073	G-protein beta WD-40 repeat
cgd3_30	220.166	224.755	215.578	0.959165	-0.0601487	0.770993	0.964407	Uncharacterized protein
cgd4_3360	16945.6	17298.4	16592.7	0.959208	-0.0600844	0.137592	0.560859	Histone-binding protein RBBP4 N-terminal domain/WD40 repeat
cgd2_1370	6143.84	6271.65	6016.04	0.959244	-0.0600301	0.201049	0.648556	Uncharacterized protein with WD40 repeat
cgd7_4280	5144.24	5251.15	5037.33	0.959282	-0.0599735	0.244203	0.688011	Uncharacterized Protein
cgd6_840	234.414	239.273	229.555	0.959384	-0.0598195	0.818115	0.972204	Peptidase A22B, signal peptide peptidase
cgd6_2620	7113.63	7260.81	6966.46	0.959461	-0.059704	0.184907	0.63184	Vesicle-associated membrane protein with MSP (Major sperm protein) domain
cgd5_4270	17.927	18.2975	17.5565	0.959502	-0.0596421	1	1	Uncharacterized protein
cgd1_1280	11265	11497.5	11032.5	0.959554	-0.0595645	0.13509	0.557246	K-homology type RNA binding proteins
cgd6_2400	142.853	145.8	139.906	0.959574	-0.0595342	0.895438	0.988816	PHF5-like protein
cgd8_3360	1743.52	1779.46	1707.57	0.959604	-0.0594893	0.308732	0.743531	Mini-chromosome maintenance complex-binding protein
cgd3_2080	5534.84	5648.84	5420.84	0.959638	-0.0594383	0.159908	0.599656	Potassium channel domain containing protein
cgd4_800	295.338	301.411	289.266	0.959708	-0.0593333	0.682651	0.943797	Yip1p like integral membrane protein
cgd8_2380	803.588	820.015	787.16	0.959935	-0.0589919	0.515822	0.874695	CDC45-like protein
cgd7_1890	4676.88	4772.45	4581.3	0.959947	-0.0589728	0.211894	0.655202	KH1 domain containing protein
cgd3_4150	81445.7	83105.3	79786.1	0.960061	-0.0588026	0.109603	0.523198	RNA recognition motif domain containing protein
cgd6_2130	705.07	719.431	690.71	0.960078	-0.0587763	0.479957	0.856402	Ribosomal RNA small subunit methyltransferase E
cgd3_410	54405.6	55511.5	53299.6	0.960155	-0.0586604	0.11441	0.531707	ABC transporter
cgd5_2960	6807.66	6946.01	6669.32	0.960166	-0.058644	0.194109	0.639446	#N/A
cgd3_260	6935.39	7076.26	6794.53	0.960187	-0.0586128	0.177683	0.62091	Protein kinase/EF-hand domain containing protein
cgd7_2620	546.285	557.365	535.205	0.960241	-0.0585309	0.628408	0.923661	ClpB Atpase/signal peptide containing protein
cgd5_3950	1226.08	1250.94	1201.22	0.960256	-0.0585087	0.460825	0.848804	Ran-binding protein
cgd5_1010	2951.07	3010.85	2891.29	0.960291	-0.0584567	0.27168	0.716223	Uncharacterized protein
cgd3_40	127.504	130.083	124.925	0.960345	-0.0583759	0.757615	0.964407	Casein kinase I
cgd6_5450	652.143	665.256	639.031	0.960579	-0.0580231	0.573296	0.899403	ABC transporter
cgd7_5010	337.1	343.876	330.325	0.960593	-0.0580035	0.693273	0.946143	WD40 repeat
cgd4_920	363.052	370.323	355.781	0.960731	-0.0577956	0.646032	0.932092	Histidine phosphatase superfamily clade-2
cgd2_3330	341.891	348.724	335.057	0.960808	-0.0576799	0.713909	0.951057	Hsp70 protein
cgd1_2960	14461	14749.6	14172.4	0.960864	-0.0575951	0.164793	0.605595	Protein kinase domain containing protein
cgd8_5280	1786.9	1822.55	1751.25	0.960876	-0.0575771	0.387561	0.804152	Pseudouridine synthase I TruA
cgd7_1130	4699.35	4793.09	4605.61	0.960886	-0.0575623	0.252007	0.695035	Bromo domain-containing protein
cgd4_3050	15217.6	15520.5	14914.7	0.960963	-0.057447	0.161418	0.602342	Phospholipase/carboxylesterase/thioesterase
cgd2_100	595.455	607.282	583.628	0.96105	-0.0573168	0.576967	0.901912	Uncharacterized protein
cgd8_430	13750.7	14022.6	13478.8	0.961218	-0.0570647	0.181049	0.62462	60S ribosomal protein L7A
cgd1_1090	141.066	143.854	138.277	0.961235	-0.0570394	0.79002	0.968859	Uncharacterized protein
cgd4_2740	12778.7	13031.1	12526.3	0.961261	-0.0569993	0.224027	0.667107	Brix domain containing protein
cgd6_860	292.382	298.154	286.61	0.961282	-0.056969	0.644628	0.932092	Uncharacterized protein
cgd2_3770	674.591	687.907	661.274	0.961284	-0.0569658	0.479328	0.856402	Uncharacterized protein
cgd3_870	78.194	79.7361	76.6518	0.961318	-0.0569139	0.836613	0.972953	Flavoprotein
cgd1_2740	6038.48	6157.55	5919.41	0.961325	-0.0569032	0.196654	0.641666	Centromere/kinetochore protein
cgd1_2410	2158.78	2201.27	2116.29	0.961397	-0.0567952	0.336922	0.766514	Uncharacterized protein
cgd6_2660	800.87	816.6	785.14	0.961474	-0.0566803	0.554213	0.89479	DNA repair helicase
cgd6_80	3440.72	3508.2	3373.23	0.961526	-0.0566028	0.268108	0.710523	Histone deacetylase
cgd8_4470	1040.08	1060.37	1019.79	0.961734	-0.0562895	0.469969	0.851908	Sec23/Sec24
cgd8_4530	4575.23	4664.24	4486.23	0.961834	-0.0561398	0.302119	0.734022	WD40 repeat containing protein
cgd6_5400	128430	130923	125936	0.961909	-0.0560278	0.123375	0.543164	Uncharacterized Secreted Protein
cgd5_2570	1183.96	1206.94	1160.98	0.961916	-0.0560169	0.418571	0.822529	Uncharacterized protein
cgd7_3380	550.155	560.826	539.484	0.961947	-0.0559713	0.674719	0.942357	Uncharacterized Protein
cgd5_4420	3330.03	3394.56	3265.5	0.961981	-0.0559199	0.274242	0.716223	S-adenosyl-L-methionine-dependent methyltransferase
cgd7_2160	269.658	274.874	264.443	0.962053	-0.0558122	0.824128	0.972204	SWAP/Surp,Splicing factor 3A subunit 1
cgd1_290	1335.25	1361.04	1309.46	0.962106	-0.0557317	0.414688	0.821279	Ubiquitin carboxyl-terminal hydrolase/Ubiquitin family
cgd2_530	85.7538	87.4093	84.0983	0.962121	-0.0557103	0.913511	0.99079	Proteasome subunit beta type
cgd7_2110	17249.5	17581.1	16918	0.962282	-0.0554678	0.422526	0.825262	60S ribosomal proteins L8/L2
cgd8_5360	4235.88	4317.25	4154.52	0.962308	-0.0554291	0.450539	0.841889	Uncharacterized protein
cgd4_3340	73345.2	74749.7	71940.7	0.962421	-0.0552601	0.113399	0.530479	Pleckstrin homology (PH) domain containing protein
cgd8_4620	51308.1	52289.9	50326.4	0.962451	-0.0552155	0.142672	0.569005	Helicase superfamily 1-2/SNF2/Zinc finger, RING/FYVE/PHD-type domain containg protein
cgd1_3640	18052.1	18397.5	17706.7	0.962454	-0.0552105	0.32747	0.758698	Uncharacterized protein
cgd1_2420	3934.7	4009.96	3859.43	0.96246	-0.055201	0.351396	0.779112	YrdC-like/ Putative GTP-binding controlling metal-binding domain containing protein
cgd3_3670	2278.57	2322.13	2235.01	0.962482	-0.0551687	0.3534	0.779112	Casein kinase II subunit beta
cgd8_3230	206054	209983	202125	0.962582	-0.0550186	0.131623	0.551945	AP2/ERF domain containing protein
cgd6_3640	42.7838	43.598	41.9697	0.962653	-0.0549117	0.895318	0.988816	Disulfide-isomerase, signal peptide plus ER retention motif
cgd3_2290	4394.22	4477.79	4310.65	0.962674	-0.0548802	0.254865	0.699024	#N/A
cgd7_2370	343.774	350.31	337.239	0.962687	-0.0548619	0.698577	0.946878	EB1 like microtubule binding protein
cgd7_2850	5003.31	5098.42	4908.19	0.962688	-0.0548605	0.297358	0.730526	Papain family cysteine protease
cgd7_3410	4695.58	4784.66	4606.49	0.962763	-0.0547475	0.241575	0.682634	SNF5 like protein
cgd2_3860	189.775	193.374	186.175	0.962771	-0.0547358	0.738851	0.956323	BBOX Zinc finger domain containing protein
cgd8_2480	3275	3337.08	3212.92	0.962795	-0.0546999	0.306714	0.740446	Signal peptide Uncharacterized transmembrane Protein
cgd8_3720	9676.16	9859.35	9492.98	0.96284	-0.0546328	0.188287	0.63361	Zinc finger, RING/FYVE/PHD-type domain containg protein
cgd6_2210	932.343	949.969	914.718	0.962892	-0.0545535	0.474875	0.853802	Uncharacterized transmembrane Protein
cgd2_3260	470.913	479.813	462.013	0.962902	-0.0545387	0.569541	0.89683	Phosphoglucomutase
cgd6_3800	1613.55	1644.04	1583.06	0.962907	-0.0545324	0.391154	0.806594	Hexokinase
cgd8_2650	181.504	184.931	178.077	0.962938	-0.0544852	0.860866	0.979717	Uncharacterized protein with Armadillo-type fold
cgd4_3730	553.364	563.81	542.917	0.962943	-0.0544778	0.647792	0.932092	BCNT-C domain containing protein
cgd2_1820	6448.89	6570.63	6327.15	0.962944	-0.0544765	0.796265	0.970019	Uncharacterized protein with RING-type Zinc finger
cgd7_4110	15667.7	15962.2	15373.2	0.963098	-0.0542452	0.188262	0.63361	WD40/YVTN repeat-like-doman containing protein
cgd4_3580	2903.34	2957.88	2848.81	0.963126	-0.054203	0.341809	0.771087	Protein kinase-like domain containing protein (HCD gene family)
cgd2_400	11451.3	11666.1	11236.6	0.963187	-0.0541121	0.217989	0.660408	Signal peptide containing protein
cgd7_5530	656.851	669.166	644.535	0.963191	-0.0541059	0.592	0.90613	Uncharacterized protein
cgd8_3090	2904.39	2958.68	2850.1	0.963303	-0.0539383	0.547902	0.89479	Proteasome activator p28/ Ki autoantigen
cgd2_1430	181.358	184.745	177.971	0.963335	-0.0538908	0.947363	0.997973	Dynactin subunit p62
cgd7_4450	3591.87	3658.94	3524.81	0.96334	-0.0538826	0.289278	0.727001	Elongation factor EF1-gamma (Glutathione S-transferase family)
cgd2_3050	3341.63	3404.02	3279.24	0.963344	-0.0538766	0.34196	0.771087	Uncharacterized protein
cgd7_3280	580.51	591.327	569.692	0.963413	-0.0537739	0.554149	0.89479	ER membrane protein complex subunit 8/9
cgd5_3130	1655.72	1686.54	1624.9	0.963451	-0.0537165	0.352887	0.779112	EF-hand domain containing protein
cgd7_4950	528.505	538.31	518.699	0.963569	-0.0535405	0.68455	0.944564	Pantothenate kinase 2 with RNase H fold
cgd7_4640	10723.1	10921.9	10524.3	0.963595	-0.0535019	0.402278	0.813514	PPM-type phosphatase domain containing protein
cgd2_1170	2712.41	2762.57	2662.25	0.963689	-0.0533608	0.376376	0.796593	ZPR1-type Zinc finger containing protein
cgd2_2080	884.816	901.164	868.468	0.963718	-0.0533171	0.499983	0.86906	Uncharacterized protein with Armadillo-type fold
cgd2_710	323.864	329.843	317.884	0.963742	-0.0532817	0.655862	0.933807	Predicted protease
cgd5_2460	11562.1	11775.4	11348.8	0.963773	-0.0532349	0.194741	0.639737	RRM domain containing protein
cgd4_1700	46818.4	47680.4	45956.4	0.963842	-0.0531318	0.155448	0.591108	Nucleolar GTP-binding protein 1
cgd8_3440	6571.18	6691.27	6451.09	0.964105	-0.0527378	0.260613	0.703795	Uncharacterized protein with Armadillo-like helical
cgd8_2520	12244.7	12468.3	12021.2	0.964144	-0.0526799	0.189718	0.63361	Mtr4p like SKI family SFII helicase
cgd4_360	601.81	612.794	590.827	0.964152	-0.0526668	0.826078	0.972204	Uncharacterized protein with Tetratricopeptide repeat
cgd2_170	7606.01	7744.59	7467.43	0.964212	-0.0525779	0.284954	0.722861	40s ribosomal protein s24
cgd7_4230	858.939	874.587	843.29	0.964215	-0.0525739	0.575654	0.901839	Uncharacterized protein
cgd2_1710	690.249	702.803	677.696	0.964276	-0.0524816	0.504602	0.87062	Uncharacterized protein
cgd2_600	1462.52	1489.11	1435.93	0.964289	-0.0524618	0.438601	0.83579	T-complex protein 1 alpha subunit
cgd8_2160	32.3894	32.978	31.8008	0.964305	-0.052439	0.94781	0.997973	Poly(ADP-ribose) glycohydrolase
cgd8_3770	62348.1	63476	61220.2	0.964462	-0.0522042	0.292515	0.729307	DNAJ like chaperone
cgd4_4110	7224.67	7355.25	7094.09	0.964493	-0.0521569	0.298537	0.730526	Uncharacterized protein
cgd1_690	245.788	250.23	241.347	0.9645	-0.0521462	0.77329	0.964407	Uncharacterized protein
cgd2_3730	56934.9	57962.8	55907	0.964533	-0.052098	0.19555	0.640304	Glutathione S-transferase C-terminal domain containing protein
cgd6_2090	244.026	248.422	239.63	0.964609	-0.0519835	0.719976	0.951057	Growth factor receptor cysteine-rich domain containing protein
cgd5_1030	5443.53	5541.57	5345.48	0.964615	-0.0519751	0.24489	0.688413	Uncharacterized protein
cgd3_680	733.799	747.01	720.588	0.964629	-0.0519534	0.563865	0.895313	Papain family cysteine protease
cgd1_2750	563.794	573.91	553.678	0.964746	-0.0517783	0.793542	0.969688	AAA superfamily Atpase
cgd4_2380	694.024	706.473	681.576	0.964758	-0.0517608	0.554136	0.89479	Vacuolar fusion protein Mon1
cgd1_1760	103.378	105.232	101.524	0.964763	-0.051754	0.894235	0.988816	Cdc50p like membrane protein
cgd6_4420	1717.99	1748.78	1687.19	0.964781	-0.0517264	0.409663	0.819281	RecQ bloom helicase (RNA helicase+hrdc)
cgd6_3290	10351.9	10536.6	10167.2	0.964945	-0.0514818	0.239789	0.680629	DNA-directed RNA polymerase subunit
cgd2_90	56640.4	57650.6	55630.1	0.964953	-0.0514697	0.140461	0.566549	ABC transporter
cgd7_5210	8375.54	8524.66	8226.42	0.965015	-0.0513764	0.202001	0.648556	Bromo domain containing protein
cgd2_1240	447.876	455.827	439.925	0.965113	-0.0512307	0.655724	0.933807	EH domain containing protein
cgd7_1790	1586.77	1614.93	1558.62	0.965129	-0.051206	0.358454	0.783099	ARID/BRIGHT DNA binding domain-containing protein
cgd1_2210	104.378	106.228	102.528	0.965165	-0.0511518	0.847941	0.977149	Uncharacterized protein
cgd4_490	8420.78	8569.82	8271.75	0.965219	-0.0510712	0.209134	0.653221	Uncharacterized protein
cgd5_1070	985.077	1002.47	967.683	0.965298	-0.0509536	0.526565	0.882286	Zinc finger C3H1-type domain containing protein
cgd5_2170	38.607	39.288	37.9259	0.965331	-0.0509046	0.912192	0.990514	Uncharacterized protein
cgd5_3340	9913.3	10088	9738.59	0.965364	-0.0508545	0.39418	0.806763	vacuolar ATP synthase subunit d
cgd8_370	711.93	724.448	699.412	0.965441	-0.0507394	0.64719	0.932092	DNA mismatch repair proteins mutS family domain containing protein
cgd7_480	491234	499859	482608	0.965487	-0.0506716	0.479446	0.856402	L-lactate/malate dehydrogenase (LDH)
cgd1_2670	2953.08	3004.92	2901.24	0.965496	-0.0506579	0.395137	0.806763	Ankyrin repeat containing protein
cgd4_730	16.3145	16.6007	16.0282	0.965508	-0.0506395	0.846597	0.976249	Uncharacterized protein
cgd4_2360	2067.63	2103.9	2031.37	0.965526	-0.0506125	0.472156	0.851908	Ubiquilin
cgd7_3000	1248.67	1270.56	1226.78	0.965539	-0.050593	0.511606	0.872759	Repressor of RNA polymerase III transcription Maf1
cgd4_540	5288.32	5380.66	5195.98	0.965677	-0.0503876	0.273112	0.716223	V-type proton ATPase subunit C
cgd7_4070	2830.53	2879.88	2781.19	0.965731	-0.050306	0.393892	0.806763	Arsenical pump ATPase, ArsA/GET3
cgd8_1670	10320.2	10499.9	10140.5	0.965772	-0.0502453	0.394704	0.806763	Vacuolar ATP synthase subunit B
cgd6_3650	100.605	102.354	98.8558	0.965827	-0.0501634	0.811955	0.972204	Signal peptide, Ankyrin repeat-containing protein
cgd4_1800	12.7705	12.9914	12.5496	0.965991	-0.0499181	0.948009	0.997973	Uncharacterized protein
cgd7_2920	2157.77	2195.1	2120.45	0.965995	-0.0499131	0.520232	0.876771	DNA replication licensing factor MCM5 like AAA+ ATpase
cgd2_1340	3183.12	3238.15	3128.09	0.966011	-0.0498889	0.293164	0.729307	phosphatidylinositol 3-and 4-kinase family protein
cgd3_1390	962.214	978.833	945.595	0.966043	-0.0498413	0.622441	0.921155	Conserved oligomeric Golgi complex subunit 6
cgd7_3580	4775.95	4858.26	4693.63	0.966113	-0.0497358	0.286024	0.724308	Galactose oxidase
cgd6_2330	342.756	348.659	336.853	0.966139	-0.0496978	0.804096	0.972204	Uncharacterized protein
cgd3_2280	1262.68	1284.32	1241.04	0.966299	-0.049459	0.463638	0.848804	Uncharacterized protein
cgd6_2720	30104.2	30616.9	29591.5	0.966508	-0.0491461	0.22042	0.662308	Uncharacterized protein
cgd3_2950	8434.17	8576.96	8291.37	0.966703	-0.0488555	0.317516	0.754248	Ribosomal RNA assembly KRR1
cgd4_2310	298.046	303.078	293.014	0.966796	-0.0487167	0.679172	0.943797	Uncharacterized protein
cgd4_1020	492.684	500.999	484.369	0.966807	-0.0487005	0.59817	0.909842	Nucleolar pre-ribosomal-associated protein 1 C-terminal domain containing protein
cgd5_10	162417	165154	159680	0.966853	-0.0486319	0.169087	0.611333	Uncharacterized Secreted Protein
cgd6_2560	942.149	957.997	926.301	0.966914	-0.0485398	0.577602	0.902428	Uncharacterized protein
cgd7_2700	1303.65	1325.57	1281.73	0.966928	-0.0485203	0.513379	0.873274	Structural maintenance of chromosomes protein 3
cgd6_3990	72606.9	73827.7	71386.2	0.966931	-0.0485156	0.175243	0.615213	Elongation factor 1-alpha
cgd3_2330	47620.9	48420.7	46821	0.966961	-0.0484698	0.203794	0.650926	DEAD/DEAH box helicase with DBP10CT (NUC160) domain
cgd1_3740	53.77	54.6713	52.8687	0.967029	-0.0483692	0.896127	0.988816	Ankyrin repeat/transmembrane domain-containing protein
cgd8_1180	920.115	935.485	904.745	0.96714	-0.0482026	0.50346	0.87062	Coronin
cgd8_4430	2058.09	2092.32	2023.87	0.967286	-0.0479853	0.573767	0.899767	Translation initiation factor IF2/IF5, zinc-binding
cgd7_3450	6809.02	6922.22	6695.83	0.967295	-0.0479719	0.333368	0.764764	Major facilitator superfamily (MFS5)
cgd6_1130	66.7613	67.8706	65.652	0.967311	-0.0479476	0.894105	0.988816	Uncharacterized protein
cgd7_1730	173.391	176.271	170.512	0.967326	-0.0479263	0.817728	0.972204	CpCCp1/Cpa135
cgd6_4590	3350.14	3405.71	3294.57	0.967366	-0.0478655	0.367384	0.790376	Ankyrin repeat-containing protein
cgd1_130	1677.22	1704.97	1649.46	0.967442	-0.0477528	0.552817	0.89479	Signal peptide region containing protein
cgd5_3640	1040.18	1057.39	1022.97	0.967444	-0.0477495	0.722416	0.951057	Uncharacterized protein
cgd7_3860	203.803	207.168	200.438	0.967514	-0.0476456	0.831144	0.972953	Uncharacterized protein
cgd3_3770	211787	215274	208300	0.967603	-0.0475122	0.190176	0.63361	Hsp90
cgd7_290	223.516	227.191	219.84	0.967643	-0.0474533	0.790376	0.968859	Rad21/Rec8-like protein
cgd3_3000	969.464	985.402	953.527	0.967653	-0.0474383	0.660919	0.935272	Rab-GTPase-TBC domain containing protein
cgd8_4960	7893.9	8023.66	7764.13	0.967655	-0.0474353	0.281641	0.720415	Uncharacterized protein
cgd7_140	683.924	695.148	672.699	0.967707	-0.0473576	0.568088	0.89683	SprT family metallopeptidase
cgd2_3780	8025.01	8156.55	7893.47	0.967746	-0.0472989	0.271038	0.715292	Uncharacterized protein
cgd7_10	35553.7	36136.2	34971.3	0.967762	-0.0472761	0.216507	0.659424	Uncharacterized protein
cgd1_2450	25091.2	25502.1	24680.3	0.967773	-0.0472592	0.194754	0.639737	ELP3-like acetyltransferase
cgd8_640	265.414	269.761	261.068	0.967775	-0.0472558	0.691177	0.945739	WD40-repeat-containing protein
cgd8_300	19780.9	20104.4	19457.5	0.967823	-0.0471842	0.28021	0.718468	RNA polymerase III C5 subunit
cgd2_2670	5167.2	5251.62	5082.78	0.967849	-0.0471462	0.436564	0.83579	UDP N-acetylglucosamine transporter-like nucleotide sugar transporter
cgd5_3650	6609.72	6717.51	6501.92	0.967907	-0.0470597	0.458398	0.847131	PH domain-like protein
cgd2_440	8439.73	8577.1	8302.36	0.967968	-0.0469687	0.377188	0.796593	Signal peptide containing protein
cgd6_2930	233.651	237.453	229.85	0.967978	-0.0469531	0.744748	0.960279	Stromal antigen (SA/STAG) domain containing protein
cgd8_3890	4520.41	4593.89	4446.93	0.968009	-0.046907	0.369952	0.790509	Signal Peptide Uncharacterized transmembrane Protein
cgd1_3540	11056.8	11235.9	10877.8	0.968131	-0.0467262	0.204489	0.651585	Tetratricopeptide repeat containing protein
cgd1_3630	6558.52	6664.55	6452.49	0.968181	-0.0466511	0.419609	0.822529	Dynein family light intermediate chain
cgd8_3000	6748.13	6857.17	6639.09	0.968197	-0.0466275	0.330164	0.763404	SYG1/EXS domain containg protein
cgd7_2460	226.065	229.715	222.415	0.968222	-0.0465906	0.790091	0.968859	TBC/rab GAP domain containing protein
cgd2_220	1231.55	1251.41	1211.69	0.968256	-0.0465395	0.619622	0.920539	Transcription factor TFIIF
cgd5_1980	4797.57	4874.91	4720.22	0.968269	-0.0465203	0.324825	0.7562	Uncharacterized protein
cgd2_630	161.02	163.609	158.431	0.968354	-0.0463929	0.900917	0.988816	Inward rectifier potassium channel
cgd7_1990	2278.32	2314.95	2241.7	0.968359	-0.0463854	0.411297	0.819281	Uncharacterized protein
cgd1_1750	50.8303	51.6473	50.0134	0.968363	-0.0463796	0.93851	0.997191	Uncharacterized transmembrane Protein
cgd3_2540	2459.54	2498.97	2420.11	0.968446	-0.0462569	0.569123	0.89683	Histone H3
cgd6_470	31.6289	32.1356	31.1221	0.968461	-0.0462345	0.888525	0.988816	Acetyl-coenzyme A transporter 1
cgd2_1500	1896.5	1926.78	1866.22	0.968569	-0.0460729	0.47975	0.856402	Eukaryotic translation initiation factor 3 subunit E withPCI domain domain
cgd7_2940	364.416	370.226	358.607	0.968616	-0.0460032	0.687847	0.944914	Coatomer subunit delta
cgd7_2810	65.301	66.3391	64.2629	0.968703	-0.0458732	0.899877	0.988816	DNA/RNA-binding protein Kin17
cgd5_3540	13101.5	13308.2	12894.9	0.968944	-0.0455152	0.267891	0.710523	Transcription factor TFIIB with cyclin-like domain
cgd5_650	244.766	248.623	240.91	0.968977	-0.0454663	0.822078	0.972204	START-like domain containing protein
cgd5_1050	847.282	860.577	833.986	0.969101	-0.0452812	0.570081	0.89683	unspecified product
cgd7_1400	2810.55	2854.6	2766.5	0.969136	-0.0452291	0.432603	0.831554	Signal peptide containing protein
cgd2_2970	2896.46	2941.81	2851.1	0.969167	-0.0451835	0.531178	0.886043	DNA-directed RNA polymerase II
cgd2_2660	21357.8	21690.1	21025.4	0.969357	-0.0448995	0.262063	0.705155	UDP N-acetylglucosamine transporter-like nucleotide sugar transporter
cgd2_210	1445.34	1467.68	1423.01	0.969562	-0.0445953	0.763614	0.964407	Glycerol-3-phosphate dehydrogenase [NAD(+)]
cgd3_3900	455.228	462.254	448.201	0.969599	-0.0445395	0.694705	0.946305	Uncharacterized protein
cgd2_1330	5870.11	5960.16	5780.06	0.969782	-0.0442675	0.360865	0.785703	DNAJ protein
cgd1_3420	410.65	416.945	404.355	0.969804	-0.0442343	0.791084	0.968859	ERCC4 domain containing protein
cgd6_4660	9258.3	9400.07	9116.52	0.969835	-0.0441884	0.358636	0.783099	Uncharacterized Protein
cgd7_5170	10608.4	10770.7	10446.1	0.969861	-0.0441494	0.354392	0.779622	dUTPase-like
cgd5_2800	15650.1	15889.6	15410.7	0.969862	-0.0441492	0.279243	0.718325	Actin depolymerizing factor
cgd3_3240	543.955	552.26	535.65	0.969923	-0.0440572	0.765214	0.964407	Peptidase M54 archaemetzincin
cgd2_2350	6438.14	6535.81	6340.47	0.970112	-0.0437766	0.41257	0.819641	MA3 domain containing protein
cgd1_2290	1165.97	1183.66	1148.29	0.970118	-0.0437684	0.578267	0.902725	Uncharacterized protein
cgd3_240	50.6104	51.3776	49.8432	0.970136	-0.0437416	0.989771	1	Protein phosphatase 4 core regulatory subunit R2
cgd6_5250	12337.5	12524.3	12150.7	0.970172	-0.0436877	0.375344	0.79577	Transcription elongation factor Spt6
cgd6_4170	3047.4	3093.5	3001.3	0.970193	-0.0436563	0.393529	0.806763	Uncharacterized protein
cgd4_940	2937.25	2981.68	2892.82	0.970197	-0.04365	0.429862	0.831554	Uncharacterized protein
cgd3_3910	1817.96	1845.43	1790.48	0.970224	-0.0436098	0.676222	0.942666	Prolyl 4-hydroxylase alpha subunit
cgd1_330	131.913	133.899	129.927	0.970341	-0.0434366	0.955015	1	CDC48 like AAA ATPase
cgd6_4910	212066	215250	208883	0.970418	-0.043322	0.212483	0.655202	Zinc finger C3H1-type domain containing protein
cgd7_2360	51.4819	52.2538	50.71	0.970455	-0.043267	0.902852	0.988816	CDC50/LEM3 family
cgd5_530	4565.63	4633.73	4497.52	0.970605	-0.0430438	0.418493	0.822529	ATPase V1 complex subunit D
cgd3_1450	1059.7	1075.51	1043.9	0.970614	-0.0430304	0.614925	0.918495	Replication factor C like AAA+ Atpase
cgd7_4180	422.445	428.741	416.149	0.970631	-0.0430054	0.776795	0.965903	Clathrin adaptor complex small chain/Longin-like domain containing protein
cgd5_40	28296.7	28718.1	27875.3	0.970651	-0.042976	0.437103	0.83579	Uncharacterized Secreted Protein
cgd5_1840	8359.51	8483.88	8235.15	0.970682	-0.04293	0.333917	0.764764	Vir superfamily protein
cgd7_4750	1917.13	1945.64	1888.61	0.970688	-0.0429198	0.510513	0.872309	Uncharacterized protein
cgd4_3860	1022.98	1038.18	1007.78	0.970715	-0.0428804	0.633145	0.926643	TCP-1/cpn60 chaperonin
cgd6_3840	2303.17	2337.38	2268.95	0.970723	-0.0428683	0.455194	0.844393	SET domain containing protein
cgd8_3610	228.961	232.361	225.56	0.970731	-0.0428563	0.812439	0.972204	Uncharacterized Secreted Protein
cgd3_2920	162.646	165.043	160.248	0.970948	-0.0425345	0.799973	0.97138	Cysteine protease
cgd8_1860	9199.1	9334.64	9063.57	0.970961	-0.0425154	0.305388	0.738601	LisH motif/WD40/YVTN repeat containing protein
cgd5_3300	29500.6	29934.1	29067.1	0.971033	-0.0424072	0.266659	0.709161	Zinc finger, RING/FYVE/PHD-type domain containg protein
cgd8_910	2796.86	2837.96	2755.76	0.971038	-0.0424007	0.542766	0.891265	Pep3/Vps18/deep orange vacuolar protein
cgd6_990	236.211	239.679	232.743	0.971061	-0.0423666	0.807982	0.972204	U1 snrp70. RRM domain containing protein
cgd4_2270	2896.07	2938.57	2853.56	0.971071	-0.0423516	0.592708	0.90613	Short-chain dehydrogenase/reductase SDR
cgd3_3380	7673.75	7786.36	7561.13	0.971073	-0.0423477	0.352221	0.779112	DEAD/DEAH box helicase
cgd8_1790	158.454	160.776	156.131	0.971108	-0.0422966	0.978047	1	Uncharacterized protein
cgd5_4250	1353.34	1373.12	1333.57	0.971198	-0.0421621	0.563671	0.895313	Uncharacterized protein
cgd7_2430	122905	124695	121115	0.971288	-0.0420283	0.274178	0.716223	Translation initiation factor eIF-5 Tif5p/ZnR+W2 domain-containing protein
cgd8_1650	5991.68	6078.7	5904.65	0.971367	-0.0419117	0.381666	0.800027	Partner of Nob1 Pno1p Yor145cp like KH domain containing protein
cgd3_3450	108.52	110.095	106.944	0.971386	-0.0418838	0.774829	0.964407	Uncharacterized protein
cgd7_110	8579.69	8703.92	8455.46	0.971455	-0.0417814	0.349529	0.778899	Sortilin
cgd6_5270	406.804	412.684	400.923	0.971501	-0.0417121	0.729866	0.953247	Uncharacterized protein
cgd5_3010	3169.64	3215.44	3123.85	0.971516	-0.0416901	0.411154	0.819281	Plus-3 domain containing protein
cgd6_2680	98.7807	100.208	97.3537	0.971519	-0.0416861	0.991491	1	Uncharacterized protein
cgd7_1310	49.8506	50.5707	49.1306	0.971522	-0.041681	0.921119	0.992575	Glycosyltransferase 2-like protein
cgd3_2380	168.833	171.272	166.395	0.971528	-0.0416728	0.818073	0.972204	Uncharacterized protein
cgd6_2470	4287.71	4349.62	4225.8	0.971534	-0.041663	0.437981	0.83579	Sulfhydryl oxidase
cgd7_3640	3998.11	4055.48	3940.75	0.971711	-0.0414012	0.422493	0.825262	ATP-dependent (S)-NAD(P)H-hydrate dehydratase
cgd8_2360	667.16	676.727	657.592	0.971723	-0.0413824	0.752025	0.961244	Romo1/Mgr2
cgd6_2040	5507.74	5586.69	5428.78	0.971734	-0.0413668	0.359153	0.783776	Oligosaccharyl transferase STT3 protein
cgd1_2440	11393.4	11556.7	11230.1	0.971742	-0.0413548	0.281855	0.720415	Uncharacterized signal peptide-containing protein
cgd7_60	80.632	81.7823	79.4816	0.971868	-0.0411682	0.831323	0.972953	Hat1-like acetyltransferase
cgd7_4150	1153.14	1169.54	1136.73	0.971943	-0.0410558	0.641397	0.929756	PP2C phosphatase
cgd5_400	341.276	346.099	336.452	0.972128	-0.0407823	0.744162	0.960279	Histone-lysine N-methyltransferase
cgd8_5200	8342.96	8460.49	8225.43	0.972216	-0.0406506	0.424768	0.828521	Phosphatidic acid phosphatase type 2/haloperoxidase
cgd8_4840	11878.1	12045.1	11711.1	0.972268	-0.0405734	0.294966	0.730526	SANT/Myb domain/WD40YVTN repeat containing protein
cgd2_3070	47131.1	47789.4	46472.9	0.972452	-0.040301	0.288656	0.726424	High mobility group box domain containing protein
cgd4_600	452.783	459.054	446.511	0.972676	-0.0399683	0.691299	0.945739	AP2/ERF domain containing protein
cgd2_200	200261	203035	197488	0.972683	-0.0399578	0.298754	0.730526	Uncharacterized protein
cgd2_1030	2226.56	2257.34	2195.79	0.972733	-0.0398839	0.493639	0.866345	Mitochondrial carrier protein
cgd4_3080	4256.57	4315.39	4197.75	0.97274	-0.039874	0.46409	0.848804	Ribosomal protein S27a with Zinc-binding domain/ubiquitin/Zinc-binding domain
cgd1_1730	341.272	345.958	336.585	0.972906	-0.0396271	0.869161	0.983443	haloacid dehalogenase-like hydrolase
cgd4_2090	205.149	207.957	202.342	0.972999	-0.0394902	0.913861	0.990886	SET domain containing protein
cgd7_920	5461.06	5535.64	5386.47	0.973053	-0.0394103	0.328124	0.75975	N-terminal acetyltransferase A auxiliary subunit with TPR repeat
cgd3_1480	101.276	102.659	99.8939	0.973067	-0.0393895	0.860221	0.979717	Pp2c protein phosphatase 2 C
cgd6_3170	391.773	397.116	386.43	0.973091	-0.0393532	0.801866	0.972153	Sel1-like repeat containing protein
cgd3_4190	42680.6	43258.3	42103	0.973293	-0.0390534	0.311152	0.746883	Secreted insulinase like peptidase/M16 peptidase-like Metalloenzyme
cgd7_5220	6788.79	6880.44	6697.15	0.973361	-0.0389537	0.419495	0.822529	SFCC1/RRM/RBM39 like domain containg protein
cgd6_1370	1464.24	1483.96	1444.53	0.973432	-0.0388472	0.62843	0.923661	Hus1-like/Mec3 mitotic and DNA damage checkpoint protein
cgd4_1200	637.214	645.788	628.64	0.973446	-0.0388272	0.738677	0.956323	Ubiquitin fusion degradation protein UFD1
cgd2_4270	1966.96	1993.38	1940.54	0.973493	-0.0387579	0.561961	0.89479	Secreted insulinase-like peptidase
cgd7_4680	497.114	503.787	490.44	0.973507	-0.0387372	0.853427	0.978258	Uncharacterized protein
cgd1_2910	157.34	159.452	155.228	0.973512	-0.0387289	0.936753	0.997191	LSM domain containing protein
cgd2_2910	9839.94	9971.2	9708.69	0.973673	-0.0384903	0.381474	0.800027	WD repeat containing protein
cgd1_2320	1025.56	1039.18	1011.94	0.973784	-0.038326	0.683762	0.944278	Cyclin B
cgd7_720	15.6227	15.8301	15.4152	0.973791	-0.0383167	1	1	KH domain type 1 containing protein
cgd4_470	5327.64	5398.33	5256.95	0.97381	-0.0382877	0.727627	0.952284	60S ribosomal protein L18
cgd1_2870	1195.43	1211.26	1179.61	0.973866	-0.0382052	0.559969	0.89479	Hemimethylated DNA-binding/Glucosidase II beta subunit-like domain containing protein
cgd7_3120	1500.62	1520.48	1480.76	0.973878	-0.038187	0.676255	0.942666	Thiamine pyrophosphate enzyme
cgd2_1910	227.102	230.103	224.101	0.973913	-0.0381354	0.840291	0.974162	MORN repeat
cgd7_2220	868.105	879.549	856.661	0.973978	-0.0380386	0.652826	0.933633	#N/A
cgd1_1860	479.464	485.784	473.144	0.973981	-0.0380341	0.737729	0.956044	translation initiation factor eIF-2B alpha subunit
cgd4_2010	2248.82	2278.36	2219.28	0.974068	-0.0379062	0.556958	0.89479	Cell division control protein 73 C-terminal domain containing protein
cgd8_4060	40.4619	40.9931	39.9306	0.974082	-0.0378853	0.975823	1	26S proteasome regulatory subunit C-terminal/Proteasome component domain containing protein
cgd4_4310	33801.6	34244.9	33358.2	0.974106	-0.0378495	0.353338	0.779112	Ring finger domain containing protein
cgd8_3690	755.188	765.026	745.35	0.974281	-0.0375906	0.607601	0.915338	Mitosis protein DIM1
cgd8_3870	816.286	826.873	805.7	0.974394	-0.0374226	0.647725	0.932092	Acyl transferase/acyl hydrolase/lysophospholipase
cgd3_1830	543.602	550.65	536.554	0.9744	-0.037414	0.722077	0.951057	Uncharacterized protein
cgd5_730	22982.7	23279.4	22686	0.974508	-0.0372535	0.332417	0.764764	DNA-directed RNA polymerase subunit
cgd3_690	1728.22	1750.52	1705.91	0.974514	-0.0372445	0.587388	0.90613	ABC transporter type 1
cgd8_3900	4264.53	4319.33	4209.74	0.974628	-0.0370758	0.46151	0.848804	Sub2p like superfamily II helicase
cgd6_3270	242.454	245.55	239.358	0.974784	-0.0368455	0.820474	0.972204	Rpn11/EIF3F/JAB1/Mov34/MPN/PAD-1 ubiquitin protease
cgd2_3060	3752.9	3800.81	3704.99	0.974789	-0.0368387	0.40985	0.819281	Uncharacterized protein
cgd7_1120	9233.44	9351.17	9115.7	0.974819	-0.0367935	0.362534	0.787081	Zinc finger C3H1-type /CCCH-type domian
cgd7_2170	6208.81	6287.78	6129.85	0.974884	-0.0366973	0.461555	0.848804	Voltage-dependent calcium channel alpha-1 subunit
cgd3_470	13498.6	13670	13327.3	0.974929	-0.0366305	0.494696	0.866345	Transmembrane amino acid transporter protein
cgd4_1210	3690.41	3737.15	3643.67	0.974986	-0.0365467	0.652798	0.933633	KH/SF1/BBP/Splicing factor 1, helix-hairpin domain containing protein
cgd3_1850	7182.77	7273.73	7091.81	0.97499	-0.0365408	0.46368	0.848804	Casein kinase II subunit beta
cgd2_1620	156.434	158.41	154.458	0.97505	-0.036452	0.722535	0.951057	Uncharacterized protein
cgd7_4350	775.13	784.919	765.342	0.975059	-0.0364389	0.681321	0.943797	Myosin motor domain containing protein
cgd8_2030	10824.9	10960.8	10689	0.975208	-0.0362187	0.393842	0.806763	TATA-box factor binding protein
cgd5_3600	57.2445	57.9628	56.5262	0.975215	-0.0362074	0.786338	0.968485	Uncharacterized Secreted Protein (FLGN gene family)
cgd3_3040	673.478	681.88	665.076	0.975356	-0.0359986	0.795311	0.969688	cAMP-dependent protein kinase
cgd4_2240	67.127	67.9582	66.2957	0.975536	-0.0357336	0.98625	1	Uncharacterized protein
cgd4_2630	3153.5	3192.4	3114.61	0.97563	-0.0355938	0.513755	0.873322	#N/A
cgd1_1420	618.671	626.3	611.042	0.975638	-0.0355828	0.751721	0.961244	DNA repair and meiosis protein Mre11
cgd3_830	5493.18	5560.86	5425.5	0.97566	-0.0355501	0.46396	0.848804	60S ribosomal protein L35
cgd8_3350	1356.76	1373.45	1340.08	0.975705	-0.0354838	0.695995	0.946363	Oocyst wall protein 4
cgd7_3800	6890.16	6974.32	6806	0.975865	-0.0352462	0.427074	0.82944	Uncharacterized Secreted Protein (CpLSP gene family)
cgd6_760	414.916	419.97	409.861	0.975929	-0.0351513	0.750557	0.961244	Peptidase S54 rhomboid
cgd3_3480	40.7216	41.2165	40.2267	0.975987	-0.0350664	0.946209	0.997973	Large Sec7 domain containing protein
cgd3_2990	1233.79	1248.75	1218.83	0.976038	-0.0349908	0.70548	0.948051	Uncharacterized protein
cgd7_4690	297.854	301.458	294.25	0.97609	-0.0349136	0.79248	0.969688	AAA+ ATPase domain containing protein
cgd7_2500	485.143	490.976	479.311	0.976241	-0.0346914	0.763498	0.964407	Skp1 family protein
cgd4_140	18232.2	18451.3	18013	0.976247	-0.0346824	0.379669	0.799535	Zinc finger, RING/FYVE/PHD-type domain containg protein
cgd2_2560	19556	19790.6	19321.3	0.976286	-0.0346238	0.437466	0.83579	Uncharacterized protein
cgd4_850	564.323	571.087	557.559	0.976312	-0.0345858	0.826419	0.972204	Uncharacterized Secreted Protein (CpLSP gene family)
cgd1_880	82209.6	83187.8	81231.4	0.976482	-0.034334	0.353058	0.779112	Eukaryotic initiation factor 4A
cgd6_4160	931.117	942.143	920.091	0.976593	-0.0341699	0.650875	0.933633	EF-hands domain containing protein
cgd6_5170	452.979	458.338	447.62	0.976616	-0.0341364	0.727878	0.952284	Protein kinase-like domain containing protein
cgd2_820	24419.5	24708.2	24130.9	0.976635	-0.0341081	0.618723	0.920219	Translation initiation factor SUI1
cgd8_260	846.446	856.431	836.461	0.976682	-0.0340398	0.698424	0.946878	Uncharacterized protein
cgd5_50	900.567	911.097	890.038	0.976886	-0.0337383	0.748135	0.961244	Uncharacterized Secreted Protein
cgd5_640	895.807	906.277	885.337	0.976894	-0.0337265	0.666777	0.938583	Inner membrane complex protein
cgd3_3610	97.8289	98.9705	96.6872	0.976929	-0.0336737	0.942719	0.997905	Aminopeptidase I zinc metalloprotease (M18)
cgd5_870	292.033	295.44	288.627	0.976937	-0.0336624	0.729943	0.953247	SNARE
cgd2_2600	1680.58	1700.16	1661.01	0.976973	-0.03361	0.626815	0.922505	Uncharacterized protein
cgd7_5180	7755.91	7845.82	7666.01	0.977082	-0.0334487	0.4458	0.839191	Eukaryotic translation initiation factor 3 subunit H [EIF3H].
cgd5_3570	690.3	698.293	682.308	0.977109	-0.0334081	0.769293	0.964407	Secreted GGC gene family protein
cgd8_3860	654.077	661.645	646.508	0.977122	-0.0333888	0.837758	0.972953	Uncharacterized protein
cgd7_1360	12470.8	12614.8	12326.7	0.977164	-0.0333272	0.387443	0.804152	Sec14d/CRAL-TRIO domain-containing protein
cgd8_440	17788.3	17992.4	17584.3	0.97732	-0.0330973	0.395496	0.806763	60S ribosomal protein L5
cgd7_490	1601.06	1619.37	1582.75	0.977384	-0.0330021	0.614478	0.918495	Uncharacterized protein
cgd8_3100	5801.53	5867.02	5736.05	0.977677	-0.0325704	0.59342	0.90613	Valyl-tRNA synthetase
cgd3_1250	10155.7	10270.2	10041.1	0.977696	-0.0325422	0.681319	0.943797	Ribosomal protein L14
cgd1_2890	16390.4	16574.4	16206.3	0.977791	-0.0324017	0.418955	0.822529	Beta transducin-like protein with WD40 repeat
cgd8_3850	646.58	653.792	639.368	0.977938	-0.032185	0.770285	0.964407	Ubiquitin-conjugating enzyme E2
cgd7_1550	9180.35	9282.74	9077.95	0.977938	-0.0321844	0.438607	0.83579	Uncharacterized protein
cgd1_1610	974.188	985.006	963.369	0.978034	-0.0320439	0.652301	0.933633	Uncharacterized protein
cgd8_2870	9609.5	9716	9503	0.978078	-0.0319792	0.464961	0.849146	60S ribosomal protein L10A
cgd3_1000	72.8995	73.7072	72.0918	0.978084	-0.03197	0.993161	1	Uncharacterized protein
cgd4_3000	10726.3	10845	10607.5	0.978106	-0.0319377	0.567282	0.896268	Dbp1p, eIF4a-1 family RNA SFII helicase (DEXDC+HELICc)
cgd7_2250	3731.18	3772.41	3689.95	0.97814	-0.0318869	0.661196	0.935272	40S ribosomal protein S3 KH2
cgd3_960	996.276	1007.25	985.306	0.978218	-0.0317721	0.706936	0.948329	Uncharacterized protein
cgd7_3610	727.21	735.196	719.223	0.978273	-0.0316904	0.694075	0.946143	CID/ENTH/VHS domain containing protein
cgd2_3000	5751.04	5813.93	5688.15	0.978365	-0.0315551	0.624556	0.922505	40S ribosomal protein S16
cgd6_4110	17223.1	17411.1	17035	0.978403	-0.0314998	0.401955	0.813514	Uncharacterized protein with Armadillo-like helical
cgd2_780	1883.29	1903.84	1862.74	0.978414	-0.0314836	0.604611	0.913082	Uncharacterized protein
cgd4_820	510.498	516.066	504.93	0.978422	-0.0314718	0.725099	0.951833	WD40-repeat-containing protein
cgd4_1580	22492.7	22737.7	22247.8	0.978451	-0.031429	0.415696	0.821279	Ribosomal RNA large subunit methyltransferase E
cgd8_80	10851.2	10969.3	10733.1	0.978466	-0.031406	0.427328	0.82944	Transmembrane amino acid transporter protein
cgd3_320	400.545	404.903	396.188	0.978475	-0.0313928	0.793929	0.969688	Myristoyl-CoA:protein N-myristoyltransferase
cgd6_3100	339.729	343.41	336.049	0.978564	-0.0312615	0.727414	0.952284	Dual specificity phosphatase, signal peptide
cgd7_5390	30.5165	30.8459	30.1871	0.978643	-0.0311455	0.903521	0.988816	Uncharacterized protein
cgd6_4500	157.209	158.905	155.513	0.978656	-0.0311265	0.825156	0.972204	P-loop containing nucleoside triphosphate hydrolase
cgd4_590	370.379	374.366	366.392	0.978699	-0.031063	0.805107	0.972204	Nuclear transport factor 2
cgd3_3190	5155.19	5210.65	5099.73	0.978713	-0.0310418	0.532204	0.886453	GCN5 like acetylase with bromodomain
cgd6_1700	352.832	356.627	349.036	0.978714	-0.0310408	0.798443	0.970872	Nuclear cap-binding protein subunit 2
cgd1_3530	19323.5	19531.1	19115.8	0.978738	-0.0310051	0.450047	0.841889	RNA recognition motif domain containing protein
cgd1_2430	815.823	824.577	807.069	0.978767	-0.0309626	0.648265	0.932092	ARP3 actin related protein
cgd4_4370	113.069	114.281	111.857	0.978786	-0.0309345	0.97771	1	Uncharacterized protein
cgd2_3460	93.2855	94.2847	92.2864	0.978807	-0.0309044	0.849978	0.977149	Myb-like DNA-binding /CHY zinc finger domain-containing protein
cgd4_3770	14499.8	14654.9	14344.7	0.978833	-0.030866	0.475368	0.853802	Eukaryotic translation initiation factor 3 subunit C
cgd4_2750	29260.5	29571.9	28949.1	0.97894	-0.0307069	0.485751	0.861012	Anaphase-promoting complex subunit 4 WD40 domain containing protein
cgd6_5010	1109.91	1121.66	1098.17	0.979062	-0.0305276	0.715601	0.951057	#N/A
cgd7_2840	806.899	815.436	798.363	0.979063	-0.0305262	0.765707	0.964407	SUMO-conjugating enzyme Ubc9
cgd8_1400	248.192	250.812	245.571	0.979105	-0.030465	0.826121	0.972204	Glycerol-3-phosphate acyltransferase family
cgd3_2260	777.325	785.521	769.13	0.979134	-0.0304223	0.718133	0.951057	Uncharacterized protein
cgd2_4370	4263.61	4308.39	4218.84	0.979216	-0.030301	0.61053	0.915895	Signal peptide containing protein
cgd5_1130	249.043	251.65	246.436	0.979282	-0.0302031	0.931956	0.995823	Pre-mRNA processing factor 4 (PRP4)-like
cgd4_1350	462.165	466.983	457.347	0.979366	-0.0300801	0.745702	0.960279	RCC1/WD40/YVTN/Zinc finger, RanBP2-type containing protein
cgd3_820	14.3375	14.4868	14.1881	0.97938	-0.0300599	0.962101	1	Uncharacterized protein
cgd6_2170	6942.49	7014.6	6870.38	0.979441	-0.0299702	0.620116	0.920539	60S ribosomal protein L5
cgd8_3300	2309.69	2333.66	2285.71	0.979453	-0.0299526	0.621369	0.920676	Kinesin-like protein
cgd4_2670	1306.12	1319.56	1292.69	0.979636	-0.0296818	0.75731	0.964407	Phosphatidylinositol 3- and 4-kinase/PIK-related kinase
cgd8_2330	8458.11	8544.85	8371.36	0.979696	-0.0295934	0.559685	0.89479	Pyridine nucleotide/ NAD(P) transhydrogenase alpha plus beta subunit
cgd2_4380	1080.66	1091.73	1069.59	0.979719	-0.0295596	0.682477	0.943797	Signal peptide containing protein/gene anchored to telomere
cgd7_5060	5250.58	5304.31	5196.85	0.979741	-0.0295274	0.551006	0.89479	Ribosomal protein S20
cgd1_2460	19825.5	20028	19623.1	0.979784	-0.0294639	0.441008	0.837168	Uncharacterized protein
cgd2_770	3366.21	3400.58	3331.84	0.979785	-0.0294625	0.506434	0.870622	Bacterial surface antigen (D15)
cgd6_4630	10096.7	10199.7	9993.76	0.979807	-0.0294312	0.769011	0.964407	40S ribosomal protein S8
cgd8_5400	707.37	714.534	700.206	0.979947	-0.0292241	0.787755	0.968485	Uncharacterized protein
cgd7_3190	10033.7	10134.7	9932.62	0.980062	-0.0290553	0.522559	0.879429	Zinc finger/CCCH-type domain containing protein
cgd1_1810	84.5891	85.4393	83.739	0.980099	-0.0290005	0.862913	0.980759	Uncharacterized protein
cgd2_1310	4918.57	4967.93	4869.2	0.980127	-0.0289601	0.609586	0.915648	Major facilitator superfamily domain containing protein
cgd8_4650	170.278	171.982	168.573	0.980178	-0.028884	0.875629	0.985099	DNA polymerase delta subunit 4
cgd4_2160	30.9279	31.2372	30.6187	0.980201	-0.0288506	0.974892	1	Ribonuclease
cgd2_2650	3199.48	3231.4	3167.56	0.980245	-0.0287864	0.628186	0.923661	Uncharacterized protein
cgd4_3090	2964.56	2994.08	2935.05	0.980285	-0.0287264	0.620103	0.920539	Oocyst wall protein 6
cgd3_1110	659.122	665.623	652.62	0.980464	-0.0284637	0.855052	0.978729	P-type ATPase A /Adenylate and Guanylate cyclase catalytic domain-containing protein
cgd2_2420	6164.78	6225.43	6104.12	0.980514	-0.0283895	0.642209	0.930578	RNA pseudouridylate synthase
cgd7_1710	306.353	309.352	303.353	0.980608	-0.0282521	0.803654	0.972204	Threonyl-tRNA synthetase
cgd3_2580	3660.22	3696	3624.45	0.98064	-0.0282046	0.580093	0.904162	RNA recognition motif domain containing protein
cgd4_4400	1598.55	1614.15	1582.96	0.980675	-0.0281528	0.723988	0.951363	Uncharacterized protein
cgd5_3560	5187.21	5237.44	5136.99	0.980822	-0.0279373	0.556677	0.89479	SAM-dependent methyltransferase RsmB/NOP2-type
cgd5_670	4095.06	4134.7	4055.42	0.980826	-0.027931	0.582159	0.904563	RuvB-like helicase
cgd3_1320	179.117	180.846	177.387	0.980871	-0.0278652	0.834804	0.972953	Uncharacterized protein
cgd2_2710	1864.53	1882.44	1846.62	0.980972	-0.0277158	0.653259	0.933633	RNA methyltransferase TrmA-like protein
cgd6_5320	341.33	344.604	338.055	0.980996	-0.0276804	0.870318	0.983573	AP2/ERF domain containing protein
cgd5_1040	583.313	588.907	577.719	0.981002	-0.0276716	0.851905	0.977538	Arf GTPase activating protein
cgd2_3930	2871.51	2898.9	2844.12	0.981104	-0.027522	0.70536	0.948051	Deoxyhypusine synthase
cgd8_4320	70565.3	71238.1	69892.4	0.981111	-0.0275122	0.389933	0.805549	Uncharacterized Protein
cgd1_2270	2194.35	2215.24	2173.46	0.981139	-0.0274707	0.812391	0.972204	40S ribosomal protein S26
cgd6_4560	5376.36	5427.54	5325.17	0.981139	-0.0274704	0.531385	0.886043	Myosin
cgd7_2010	52.6838	53.1839	52.1838	0.981196	-0.0273865	0.904501	0.988932	Uncharacterized protein with Armadillo-like helical domain
cgd1_3060	1755.42	1772.08	1738.76	0.981196	-0.0273864	0.690732	0.945739	NodB homology domain containing protein
cgd4_740	246.306	248.64	243.971	0.981221	-0.0273497	0.980678	1	Thioredoxin peroxidase-like protein
cgd5_70	463.743	468.108	459.377	0.981349	-0.0271624	0.866988	0.982322	Phosphoenolpyruvate carboxylase
cgd5_4280	65.3005	65.9142	64.6867	0.981378	-0.0271191	1	1	Uncharacterized protein
cgd4_3280	19224.5	19405	19044	0.981396	-0.0270932	0.619649	0.920539	Uncharacterized protein with NHR/GATA-type Zinc finger
cgd2_2020	63.9331	64.5307	63.3355	0.981479	-0.026971	0.966225	1	Uncharacterized protein
cgd6_1810	797.601	805.048	790.155	0.9815	-0.0269399	0.728202	0.952284	Uncharacterized protein
cgd3_660	621.498	627.236	615.76	0.981703	-0.0266414	0.764147	0.964407	Uncharacterized protein
cgd2_4250	98.3931	99.3015	97.4847	0.981704	-0.0266406	0.926977	0.994983	SPAC1486.03c-like tuftelin-interacting protein with G-patch domain
cgd2_3350	158.211	159.656	156.765	0.981895	-0.0263595	0.931028	0.995455	Uncharacterized protein
cgd5_1110	172.293	173.866	170.719	0.981896	-0.0263574	0.811902	0.972204	C2H2 finger domain containing protein
cgd7_610	4510.18	4551.36	4468.99	0.981903	-0.0263471	0.618814	0.920219	Uncharacterized protein
cgd4_2910	1967.34	1985.2	1949.48	0.982009	-0.0261924	0.698822	0.946878	Peptidase M24
cgd7_3430	21948.5	22146.8	21750.1	0.982088	-0.0260764	0.492517	0.866345	Serine/Threonine protein kinase
cgd8_3170	110.906	111.905	109.908	0.982149	-0.0259863	0.828396	0.972577	Peptidyl-tRNA hydrolase II domain containing protein
cgd4_1450	1222.09	1233.04	1211.15	0.982251	-0.0258367	0.877374	0.985099	Uncharacterized protein
cgd4_3430	1242.89	1254.01	1231.77	0.982261	-0.025821	0.762343	0.964407	Uncharacterized protein
cgd6_10	37638.8	37973	37304.5	0.982393	-0.0256272	0.565192	0.895976	Uncharacterized protein
cgd2_4070	112.884	113.884	111.883	0.982435	-0.0255668	0.920085	0.992575	DNA recombination and repair protein RecA-like
cgd6_2850	187.369	189.028	185.71	0.982446	-0.0255498	0.864477	0.981361	Uncharacterized protein
cgd4_4230	11505	11606.6	11403.5	0.982502	-0.0254678	0.538954	0.889948	DEAH-box subfamily ATP-dependent helicase
cgd8_2210	38.2527	38.5897	37.9157	0.982536	-0.0254184	0.992944	1	Regulator of chromosome condensation RCC1
cgd6_1460	1064.31	1073.58	1055.04	0.982734	-0.0251271	0.818983	0.972204	CRAL-TRIO lipid biding/Sec14d domain containing protein
cgd8_2670	2925.73	2951.11	2900.35	0.982799	-0.0250321	0.706809	0.948329	Glucose-methanol-choline oxidoreductase
cgd7_1170	5298.9	5344.83	5252.97	0.982813	-0.025011	0.609708	0.915648	Ringfinger+4xC2H2+littlefinger domain-containing protein
cgd5_750	5007.06	5050.39	4963.73	0.982841	-0.0249703	0.570998	0.897422	Malic oxidoreductase
cgd6_4670	3202.48	3230.18	3174.77	0.982848	-0.0249595	0.591249	0.90613	Prp9p-like splicing factor 3a subunit 3 snRNP
cgd4_40	642.45	647.994	636.905	0.982887	-0.0249025	0.895824	0.988816	Ubiquitin-like modifier-activating enzyme Apg7
cgd7_3390	9325.09	9405.38	9244.8	0.982927	-0.0248435	0.732861	0.955085	Patatin-like phospholipase
cgd2_1060	11177.8	11274	11081.7	0.98294	-0.0248255	0.579012	0.903516	Protein kinase/EF-hand domain containing protein
cgd5_2520	249.038	251.178	246.897	0.982958	-0.0247985	0.884659	0.988793	Mediator complex subunit Med6
cgd2_2730	18723.5	18884.1	18562.9	0.982993	-0.0247472	0.490832	0.865929	Po1 beta superfamily nucleotidyltransferase
cgd3_3050	173.182	174.666	171.698	0.983005	-0.0247295	1	1	Uncharacterized protein
cgd4_2850	1151.18	1161.03	1141.33	0.983036	-0.0246839	0.822296	0.972204	DnaJ domain containing protein
cgd1_3510	328.496	331.294	325.698	0.983109	-0.0245766	1	1	PAN domain/Thrombospondin type-1 (TSP1) repeat containing protein
cgd5_2210	6664.48	6721.21	6607.75	0.983119	-0.0245618	0.872183	0.984806	40S ribosomal protein S13
cgd7_3370	312.571	315.229	309.913	0.983134	-0.0245401	1	1	Uncharacterized protein
cgd5_1270	807.078	813.94	800.217	0.983139	-0.0245322	0.729666	0.953247	Translocation protein Sec62
cgd4_1380	1994.34	2011.25	1977.43	0.983183	-0.0244676	0.714538	0.951057	ABC transporter
cgd1_3040	1298.32	1309.29	1287.35	0.983238	-0.0243877	0.81985	0.972204	Triosephosphate isomerase
cgd4_1770	345.057	347.962	342.153	0.983307	-0.0242862	0.850261	0.977149	Mitochondrial biogenesis protein AIM24
cgd8_4350	10280.2	10366.6	10193.7	0.983313	-0.0242771	0.611558	0.916974	60S ribosomal protein L7/L30
cgd5_2790	7775.74	7840.79	7710.69	0.983408	-0.0241381	0.53326	0.886453	Katanin p60/fidgetin family with AAA ATpase
cgd6_2260	12220.6	12322.6	12118.6	0.983444	-0.0240846	0.55089	0.89479	Hca4p helicase DBP4 (Helicase CA4). EIF4A-1-family RNA SFII helicase
cgd7_5250	3373.95	3402.11	3345.79	0.983446	-0.0240821	0.737329	0.956044	Lysine methyltransferase
cgd5_2930	34759	35046.8	34471.1	0.983573	-0.0238962	0.497296	0.867751	DNA polymerase V
cgd8_3820	1210.29	1220.28	1200.31	0.983634	-0.0238066	0.884262	0.988737	Sister chromatid cohesion protein Dcc1
cgd5_2010	15559.3	15687	15431.6	0.983723	-0.023676	0.551364	0.89479	AAA+ ATPase domain containing protein
cgd1_1220	4008.37	4041.24	3975.5	0.983735	-0.0236588	0.61307	0.918495	Serine/threonine-protein kinases
cgd5_1210	247.315	249.336	245.294	0.98379	-0.0235782	0.974467	1	Uncharacterized protein
cgd6_1150	1892.52	1907.88	1877.16	0.983898	-0.0234189	0.755251	0.963745	Uncharacterized protein
cgd3_2120	2051.47	2068.04	2034.91	0.983982	-0.0232961	0.68608	0.944914	Myosin/IQ motif /Regulator of chromosome condensation (RCC1) repeat containing protein
cgd6_4620	3587.89	3616.75	3559.03	0.984042	-0.0232087	0.775997	0.965543	60S ribosomal protein L26
cgd5_890	177.376	178.799	175.954	0.984092	-0.0231349	0.970947	1	Conserved oligomeric Golgi complex subunit 5
cgd2_940	81050.3	81699.9	80400.7	0.984099	-0.0231251	0.510344	0.872309	Signal peptide plus transmembrane domain containing protein
cgd4_1590	10335.4	10417.5	10253.3	0.984244	-0.0229121	0.63569	0.926699	Chromodomain-helicase-DNA-binding'multidomain chromatin protein with the following architecture: chromo-bromo-chromo-SNF2 ATpase
cgd5_1720	123.687	124.663	122.71	0.984337	-0.0227758	0.901323	0.988816	Uncharacterized protein
cgd6_4320	7405.46	7463.79	7347.14	0.984371	-0.0227255	0.689353	0.945463	40S ribosomal protein S5
cgd7_4580	1881.74	1896.55	1866.93	0.984378	-0.0227157	0.999344	1	Sm-like protein LSm5
cgd8_3480	25454.1	25653.2	25255	0.984476	-0.0225717	0.607326	0.915331	60S ribosomal protein L34
cgd2_980	3968.23	3999.27	3937.19	0.984477	-0.0225708	0.700655	0.947305	RNA polymerase Rpb5
cgd5_4070	145.32	146.456	144.185	0.984491	-0.0225494	0.829248	0.972796	Serine/threonine-protein phosphatase
cgd3_500	10361	10441.5	10280.6	0.984586	-0.0224105	0.8242	0.972204	GDP-fucose transporter
cgd3_760	10909.2	10992.8	10825.7	0.984796	-0.0221026	0.716421	0.951057	Ribosomal protein L7Ae/L30e/S12e/Gadd45
cgd1_1950	3240.25	3265.05	3215.45	0.984811	-0.0220809	0.782102	0.967116	Uncharacterized protein with RING-type Zinc finger and CDC48 domain 2
cgd4_3210	847.082	853.559	840.604	0.984822	-0.0220647	0.8541	0.978361	Uncharacterized protein
cgd5_1780	18352.2	18492.4	18212	0.984837	-0.0220434	0.562827	0.89479	Fibronectin-binding protein A N-terminus domain containing protein
cgd7_1690	669.2	674.307	664.093	0.984853	-0.0220191	0.813477	0.972204	Rad51/DMC1/RadA DNA repair Protein
cgd6_2880	1277.65	1287.39	1267.9	0.984861	-0.0220077	0.739604	0.956972	Uncharacterized protein
cgd8_4710	34815.5	35079.7	34551.3	0.984937	-0.0218962	0.560994	0.89479	Uncharacterized protein with CCHC-type Zinc finger
cgd8_4770	2063.07	2078.61	2047.53	0.985048	-0.0217342	0.795425	0.969688	Cleavage/polyadenylation specificity factor A subunit
cgd8_4510	25694.7	25888.3	25501.2	0.98505	-0.0217305	0.482391	0.857902	Uncharacterized protein
cgd2_1800	1544.56	1556.15	1532.98	0.985109	-0.0216447	0.704692	0.948051	DnaJ domain containing protein
cgd7_460	5262.7	5301.68	5223.71	0.985294	-0.0213741	0.589186	0.90613	P-type cation-transporting ATPase
cgd4_1470	20856.4	21010.5	20702.3	0.985333	-0.0213168	0.571419	0.897573	V-type proton ATPase subunit a
cgd7_4060	11648.5	11733	11564.1	0.985606	-0.0209175	0.621397	0.920676	Signal recognition particle subunit SRP72
cgd4_3320	9071.51	9137.21	9005.81	0.985619	-0.0208974	0.635679	0.926699	Nucleolar complex-associated protein 3
cgd5_3480	3038.7	3060.67	3016.72	0.98564	-0.0208668	0.696449	0.946642	Thioesterase/HotDog domain containing protein
cgd4_1480	34621.8	34871.9	34371.7	0.985656	-0.0208439	0.608778	0.915338	AAA-type ATPase/40S ribosome biogenesis Tsr1 and BMS1 C-terminal/AARP2CN (NUC121) domain-containing protein
cgd6_5310	1765.92	1778.63	1753.21	0.985707	-0.0207696	0.695988	0.946363	Uncharacterized protein
cgd8_2850	1065.99	1073.65	1058.32	0.985727	-0.0207399	0.807239	0.972204	Uncharacterized protein
cgd3_2780	562.875	566.919	558.832	0.985735	-0.0207276	0.779404	0.966431	TH1 protein
cgd3_2190	350.019	352.531	347.507	0.985749	-0.0207077	0.887664	0.988793	UBA-like/Ubiquitin-associated/Aspartic peptidase domain containing protein
cgd3_270	393.683	396.503	390.864	0.985777	-0.0206662	0.939206	0.997191	Uncharacterized protein
cgd1_1840	4942.08	4977.25	4906.91	0.985869	-0.0205327	0.668204	0.939546	Chromatin assembly factor 1 subunit A
cgd2_270	2935.94	2956.82	2915.07	0.985881	-0.0205139	0.76388	0.964407	Eukaryotic translation initiation factor 3 subunit D
cgd7_740	2337.99	2354.57	2321.4	0.985913	-0.0204677	0.77235	0.964407	Uncharacterized protein
cgd3_930	1931.89	1945.54	1918.23	0.985962	-0.0203962	0.68177	0.943797	DnaJ domain containing protein
cgd8_3560	3558.38	3583.44	3533.33	0.986017	-0.0203154	0.770563	0.964407	Uncharacterized Secreted Protein (WYLE gene family)
cgd8_3080	3764.6	3791.07	3738.12	0.986034	-0.0202908	0.698514	0.946878	HAS/SNF2/Helicase/SANT-associated domain containing protein
cgd6_1590	13978.7	14076.9	13880.5	0.986043	-0.0202776	0.558134	0.89479	Ataxin-2 C-terminal/MIF4G domain containing protein
cgd6_960	16171.9	16285.4	16058.4	0.986063	-0.0202481	0.802058	0.972153	Cysteinyl-tRNA synthetase
cgd6_3110	18739	18870.4	18607.5	0.986066	-0.0202436	0.537232	0.889527	Uncharacterized protein
cgd3_2890	3954.14	3981.83	3926.46	0.986093	-0.0202038	0.646831	0.932092	Pre-mRNA-processing-splicing factor 8
cgd5_580	29.556	29.7621	29.35	0.986152	-0.0201186	0.928018	0.994983	Uncharacterized protein
cgd7_4720	1063.44	1070.83	1056.04	0.986186	-0.0200679	0.83772	0.972953	Uncharacterized protein
cgd7_4840	632.227	636.613	627.841	0.986222	-0.0200163	0.905231	0.98916	Phosducin related thioredoxin fold protein
cgd2_1530	2533.83	2551.39	2516.27	0.986236	-0.0199954	0.73326	0.955277	Nitrogen permease regulator 2
cgd4_1890	11349.4	11428	11270.9	0.986245	-0.0199818	0.661221	0.935272	Adenosine monophosphate deaminase 2
cgd8_5420	30485.2	30696.2	30274.3	0.986257	-0.0199644	0.687251	0.944914	Uncharacterized protein
cgd3_720	113.18	113.962	112.399	0.986283	-0.019927	0.900294	0.988816	mucin
cgd6_2140	841.77	847.532	836.008	0.986402	-0.0197517	0.827089	0.972204	Potassium channel domain containing protein
cgd2_3400	1289.81	1298.64	1280.98	0.986403	-0.0197511	0.785372	0.968485	Dynamin-related protein
cgd7_2280	4245.44	4274.46	4216.41	0.986419	-0.0197273	0.73607	0.956044	Ribosomal protein L40e
cgd7_1700	3985.94	4012.77	3959.12	0.986629	-0.0194199	0.675418	0.942357	Histone H2B
cgd7_1900	5745.59	5784.23	5706.95	0.98664	-0.019404	0.760498	0.964407	Mitochondrial NADH dehydrogenase
cgd8_3750	36326.7	36570.6	36082.8	0.986662	-0.0193716	0.61479	0.918495	Uncharacterized Secreted Protein
cgd7_4140	2986.56	3006.52	2966.6	0.986724	-0.0192818	0.677863	0.943687	WD40/YVTN repeat-like-doman containing protein
cgd7_440	13894.8	13987.6	13801.9	0.986725	-0.0192803	0.681282	0.943797	Serine/threonine-protein kinase Rio2
cgd2_290	1050.1	1057.11	1043.1	0.98674	-0.0192584	0.862676	0.980759	Uncharacterized protein
cgd2_3520	3683.34	3707.91	3658.77	0.986747	-0.0192481	0.648661	0.932092	Uncharacterized protein
cgd2_2960	3610.79	3634.74	3586.85	0.986827	-0.0191315	0.644792	0.932092	Serine/threonine phosphatase
cgd6_4830	3470.64	3493.52	3447.76	0.986899	-0.019026	0.683671	0.944278	DEAD/DEAH box helicase
cgd2_2930	312.848	314.906	310.79	0.98693	-0.0189811	0.933282	0.995849	Uncharacterized protein
cgd5_1550	198.032	199.307	196.757	0.987205	-0.0185789	0.817927	0.972204	Uncharacterized protein
cgd1_1200	10261.4	10327.4	10195.4	0.987218	-0.0185595	0.895028	0.988816	Uncharacterized protein
cgd7_2270	1880.25	1892.28	1868.22	0.987285	-0.0184609	0.693372	0.946143	Uncharacterized protein
cgd8_360	11434.8	11507.4	11362.2	0.98738	-0.0183231	0.748555	0.961244	vacuolar ATP synthase subunit E
cgd8_2000	28281.4	28460.9	28101.8	0.987384	-0.0183165	0.631564	0.925757	RNA cytidine acetyltransferase
cgd6_4710	15840.1	15940.3	15739.8	0.987418	-0.0182679	0.649372	0.932413	RRM/RBM19/MRD1 domain containing protein
cgd7_2420	4844.94	4875.54	4814.33	0.987445	-0.0182282	0.724328	0.951479	60S ribosomal protein L22
cgd7_1430	1230.46	1238.21	1222.71	0.987478	-0.0181791	0.897694	0.988816	Alkaline phosphatase D-like protein
cgd2_1740	2969.19	2987.87	2950.51	0.987497	-0.0181515	0.730297	0.95338	SWIRM/SANT domain containing protein
cgd1_3100	542.006	545.407	538.605	0.98753	-0.0181034	0.896617	0.988816	Uncharacterized protein with WD40-repeat
cgd1_3500	403.72	406.236	401.203	0.987611	-0.0179855	0.932357	0.995823	Thrombospondin related adhesive protein
cgd5_1470	43870.3	44143.8	43596.9	0.987611	-0.0179852	0.837688	0.972953	Nucleoside diphosphate kinase
cgd4_430	3606.05	3628.49	3583.61	0.987632	-0.0179551	0.773944	0.964407	Origin recognition complex, subunit 5
cgd1_460	74.9042	75.3622	74.4463	0.987848	-0.0176397	1	1	Uncharacterized protein
cgd5_1160	283.471	285.183	281.759	0.987994	-0.0174265	0.875299	0.985099	SKP1/BTB/POZ domain containing protein
cgd5_3430	1887.81	1899.12	1876.5	0.988092	-0.017283	0.78001	0.966431	DNAJ comain containing protein
cgd6_3520	9620.76	9678.12	9563.39	0.988145	-0.0172056	0.748389	0.961244	unspecified product
cgd7_570	5691.73	5725.64	5657.83	0.988155	-0.0171902	0.80471	0.972204	TPR repeat-containing protein
cgd8_1360	10205.7	10266.5	10144.9	0.988161	-0.0171825	0.73788	0.956044	Uncharacterized protein
cgd1_1520	149.532	150.417	148.647	0.988232	-0.017079	0.906356	0.989818	Extracellular membrane associated protein with signal peptide/EGF domai/ephrin-receptor like domain
cgd8_3630	493.786	496.681	490.891	0.988343	-0.0169167	0.928314	0.994983	Ubiquitin-fold modifier-conjugating enzyme 1
cgd3_2830	1794.66	1805.12	1784.19	0.988402	-0.0168299	0.8105	0.972204	Uncharacterized protein
cgd7_1740	1701.98	1711.91	1692.06	0.988405	-0.0168257	0.771179	0.964407	Ing1 like PHD finger protein
cgd6_40	46353	46622.3	46083.6	0.988444	-0.0167684	0.754683	0.963745	Uncharacterized protein
cgd4_3070	267.705	269.258	266.152	0.988462	-0.0167419	0.921467	0.992575	Uncharacterized protein
cgd7_4410	1866.88	1877.66	1856.1	0.988518	-0.0166613	0.693642	0.946143	Ubiquitin-conjugating enzyme/RWD-like domain-containing protein
cgd7_2730	920.694	925.999	915.389	0.988543	-0.0166247	0.749689	0.961244	ABC transporter
cgd4_3630	38988.7	39209.4	38768.1	0.988746	-0.0163285	0.740636	0.957653	Uncharacterized protein
cgd6_4820	76.409	76.8392	75.9787	0.9888	-0.016249	0.979824	1	Uncharacterized protein
cgd6_3000	3905.26	3927.15	3883.37	0.988852	-0.0161728	0.726344	0.952241	Ferredoxin-like protein
cgd7_230	1609.16	1618.18	1600.15	0.988859	-0.0161626	0.919396	0.992575	RPR45-like archaeo-eukaryotic exosomal RNAse PH
cgd3_3790	7332.9	7373.66	7292.13	0.988943	-0.01604	0.790615	0.968859	60S ribosomal protein L19
cgd1_3800	218.684	219.887	217.481	0.989056	-0.0158761	0.936008	0.997191	Uncharacterized protein
cgd2_1200	127.582	128.281	126.884	0.989108	-0.0158	0.984648	1	Ubiquitin domain-containing Steroid reductase
cgd6_3850	8717.57	8765.28	8669.86	0.989113	-0.0157923	0.998411	1	50S ribosomal protein L30e-like
cgd1_2010	4269.21	4292.47	4245.95	0.989164	-0.0157186	0.737873	0.956044	Uncharacterized protein
cgd1_600	1680.49	1689.61	1671.37	0.989207	-0.0156562	0.856988	0.979261	Oxoglutarate/malate translocator protein
cgd8_450	2832.63	2847.96	2817.3	0.989232	-0.0156185	0.703456	0.948051	DnaJ domain containing protein
cgd4_720	2587.75	2601.68	2573.82	0.989289	-0.0155359	0.801714	0.972153	Nucleosome assembly protein (NAP)
cgd7_4880	5137.63	5165.25	5110.01	0.989306	-0.0155113	0.759561	0.964407	Uncharacterized Protein
cgd4_4050	382.927	384.925	380.929	0.989619	-0.0150546	0.897864	0.988816	MFS
cgd8_3590	8846.63	8892.64	8800.62	0.989652	-0.0150065	0.704049	0.948051	Uncharacterized Secreted Protein (WYLE gene family)
cgd6_3910	8824.03	8869.77	8778.3	0.989687	-0.0149558	0.827447	0.972204	Pleckstrin homology (PH) domain containing protein
cgd8_2940	528.618	531.348	525.888	0.989724	-0.0149023	0.956246	1	Replication factor C like AAA Atpase
cgd6_5080	2411.83	2424.15	2399.52	0.989841	-0.014732	0.704966	0.948051	Chaperonin Cpn60/TCP-1 protein
cgd5_2470	2555.56	2568.56	2542.56	0.989875	-0.0146812	0.826839	0.972204	tRNA (adenine(58)-N(1))-methyltransferase
cgd6_1740	2872.28	2886.85	2857.7	0.989902	-0.0146419	0.852125	0.977538	FAT/phospatidylinositol 3-4 kinase/Transcription-associated protein 1
cgd1_2180	692.443	695.925	688.961	0.989993	-0.0145102	0.984387	1	CDC48 like AAA ATPase
cgd5_480	14.1405	14.2116	14.0694	0.99	-0.0144991	1	1	26S proteasome complex ubiquitin receptor subunit Rpn13
cgd6_4770	948.563	953.321	943.806	0.99002	-0.0144711	0.916671	0.991922	Torus/RNA recognition motif domain containing protein
cgd3_1420	129.304	129.943	128.664	0.990157	-0.0142702	0.976427	1	Protein kish
cgd7_1030	800.478	804.371	796.585	0.99032	-0.0140326	0.826652	0.972204	Exonuclease RNase T/DNA polymerase III
cgd2_3230	7452.3	7488.48	7416.12	0.990337	-0.0140092	0.736721	0.956044	DnaJ/Thioredoxin domain containing protein
cgd7_1160	1906.39	1915.63	1897.16	0.990359	-0.0139761	0.86831	0.982773	DEAD/DEAH box helicase domain containing protein
cgd6_4220	1149.33	1154.82	1143.84	0.990497	-0.0137754	0.827462	0.972204	Rab-GTPase-TBC domain containing protein
cgd4_2600	739.782	743.308	736.256	0.990512	-0.0137537	0.909539	0.990514	UDP-glucose 4-epimerase
cgd2_410	7215.32	7249.44	7181.2	0.990587	-0.0136441	0.865269	0.981966	Signal peptide containing protein
cgd6_3550	2184.1	2194.37	2173.83	0.99064	-0.013567	0.861234	0.979717	tRNA N6-adenosine threonylcarbamoyltransferase Kae1/OSGEP
cgd5_1620	6182.98	6211.77	6154.19	0.99073	-0.0134366	0.831795	0.972953	Uncharacterized protein with CW-type Zinc finger
cgd3_1570	136517	137144	135889	0.990846	-0.0132677	0.835901	0.972953	Profilin
cgd8_1780	10824.2	10873.3	10775	0.99096	-0.0131018	0.696915	0.946725	Uncharacterized protein
cgd7_5240	747.586	750.98	744.191	0.99096	-0.013101	0.793121	0.969688	HAD-like domain containing protein
cgd7_4130	5406.13	5430.43	5381.83	0.991051	-0.0129695	0.773918	0.964407	SAM-dependent methyltransferase RsmB/NOP2-type
cgd6_5160	113.412	113.918	112.905	0.99111	-0.0128823	0.947576	0.997973	Microtubule-binding calmodulin-regulated spectrin-associated protein
cgd6_2610	1025.17	1029.72	1020.62	0.991154	-0.0128183	0.804501	0.972204	ERCC1/RAD10/SWI10 family
cgd7_5000	10445.9	10492.2	10399.7	0.991182	-0.0127778	0.892959	0.988816	Vacuolar ATP synthase subunit A
cgd2_2160	575.705	578.235	573.174	0.991248	-0.0126824	0.954024	1	ER membrane protein complex subunit 1
cgd1_2070	1409.25	1415.43	1403.08	0.991276	-0.0126407	0.823497	0.972204	Uncharacterized protein
cgd7_70	131.555	132.126	130.985	0.991366	-0.0125109	0.999843	1	Integral membrane protein with 6 transmembrane domains and possible ring domain
cgd8_1150	8247.7	8283.23	8212.17	0.991422	-0.012429	0.867394	0.982322	Cytidyltransferase-like domain containing protein
cgd5_920	1844.61	1852.5	1836.73	0.991485	-0.0123374	0.916633	0.991922	Pre-mRNA-processing factor 6/Prp1/STA1
cgd7_3440	1331.56	1337.2	1325.92	0.991564	-0.0122219	0.80995	0.972204	Uncharacterized protein
cgd8_5170	1206.08	1211.17	1200.98	0.991584	-0.0121931	0.925081	0.994918	Uncharacterized protein
cgd2_1780	133.95	134.515	133.385	0.991601	-0.012168	0.976596	1	PDI like thioredoxin domain containing protein
cgd2_2510	266.306	267.427	265.186	0.991617	-0.0121445	0.959972	1	Glucose-methanol-choline oxidoreductase
cgd7_2640	4805.87	4825.85	4785.88	0.991717	-0.0119991	0.757604	0.964407	TPR repeat containing protein
cgd2_3430	20294.8	20379.1	20210.5	0.991726	-0.0119871	0.677207	0.943466	SDA1-like protein
cgd7_3950	255.965	257.027	254.902	0.991734	-0.0119753	0.845909	0.975752	2*FF domain containing protein (Phosphopeptide binding)
cgd3_2670	102.685	103.11	102.261	0.991762	-0.0119337	0.93633	0.997191	Ubiquitin-conjugating enzyme E2
cgd8_3920	275.296	276.423	274.169	0.991848	-0.0118098	0.887628	0.988793	Uncharacterized protein
cgd3_1230	3867.72	3883.3	3852.15	0.991978	-0.0116198	0.848745	0.977149	PWI/4CCCH domain containing protein
cgd8_4640	2081.74	2089.9	2073.57	0.992186	-0.011317	0.964776	1	WD40/YVTN repeat-like-containing protein
cgd1_3280	1112.29	1116.65	1107.93	0.992193	-0.0113072	0.861149	0.979717	Uncharacterized protein
cgd8_740	20.9915	21.0724	20.9105	0.99232	-0.0111233	0.955308	1	Prefoldin like molecular chaperone
cgd7_3420	4327.7	4344.25	4311.16	0.992382	-0.0110329	0.895885	0.988816	Uncharacterized protein
cgd8_1460	10277.1	10316.1	10238	0.992426	-0.0109684	0.85645	0.979261	DNA-directed RNA polymerase III subunit Rpc5
cgd2_4150	2049.49	2057.16	2041.81	0.992539	-0.0108048	0.858949	0.979583	Articulin family protein
cgd8_3540	10705.1	10745	10665.2	0.992568	-0.0107616	0.889742	0.988816	Uncharacterized Secreted Protein (WYLE gene family)
cgd5_3140	4087.81	4102.91	4072.71	0.992639	-0.0106593	0.855195	0.978729	Glycosyl transferase, family 1
cgd4_4030	241.186	242.071	240.302	0.992695	-0.0105781	0.92605	0.994983	UBX/SEP domain containing protein
cgd5_30	4474.44	4490.61	4458.26	0.992795	-0.0104324	0.886513	0.988793	Uncharacterized protein
cgd1_1570	22212.8	22292.7	22132.8	0.992824	-0.0103903	0.744799	0.960279	Transcription factor E2F
cgd6_690	418.125	419.595	416.655	0.992993	-0.0101444	0.952528	1	Ribonucleotide reductase small subunit
cgd3_840	4215.97	4230.4	4201.54	0.993178	-0.00987566	0.759144	0.964407	SWIB/MDM2 domain containing protein
cgd5_1240	9153.78	9185.04	9122.52	0.993193	-0.00985362	0.817587	0.972204	40S ribosome biogenesis protein Tsr1 and BMS1
cgd7_210	13445	13490.4	13399.7	0.993279	-0.00972929	0.890266	0.988816	Peptidylprolyl isomerase
cgd6_5260	335.388	336.514	334.262	0.993308	-0.00968748	0.973933	1	ABC transporter ATpase with 2 AAA domains
cgd7_500	5203.37	5220.74	5185.99	0.993343	-0.00963604	0.828548	0.972577	RTR1-type zinc finger
cgd2_3650	4694.13	4709.71	4678.56	0.993385	-0.00957517	0.828319	0.972577	HAD-like domain containing protein
cgd2_2340	189.288	189.911	188.666	0.993442	-0.00949264	0.916529	0.991922	R1 like alpha-glucan water dikinase
cgd4_750	1438.76	1443.48	1434.05	0.993465	-0.0094594	0.882447	0.988163	Signal peptide, Kazal domain containing protein
cgd4_3230	10951.1	10986.7	10915.4	0.993511	-0.0093916	0.83268	0.972953	Protein kinase-like domain containing protein
cgd8_2620	143.896	144.358	143.434	0.993598	-0.00926574	0.971726	1	Uncharacterized protein
cgd7_3080	417.544	418.885	416.204	0.993599	-0.00926417	0.991137	1	Serine/threonine-protein kinase
cgd2_260	3947.62	3960.24	3934.99	0.993624	-0.00922766	0.853594	0.978258	Uncharacterized protein
cgd7_2570	8129.09	8154.52	8103.66	0.993763	-0.00902565	0.813144	0.972204	Adrift-like. FTSJ family RNA methyltransferase
cgd2_3980	1723.88	1729.26	1718.5	0.993778	-0.00900383	0.941182	0.997706	Myb domain containing protein
cgd4_2420	805.047	807.525	802.569	0.993863	-0.00888161	0.952841	1	Sushi/SCR/CCP domain containing protein
cgd6_3970	762.733	765.053	760.414	0.993937	-0.00877349	0.910834	0.990514	Glutaredoxin-like protein 2 thioredoxin folds
cgd3_800	2122.49	2128.88	2116.1	0.993997	-0.00868705	0.946245	0.997973	POP4 like ribonuclease P protein subunit
cgd2_2750	4886.42	4901.03	4871.81	0.994039	-0.00862628	0.826643	0.972204	Structural maintenance of chromosomes protein
cgd7_2180	951.113	953.954	948.272	0.994044	-0.0086184	0.888	0.988793	Uncharacterized protein
cgd6_1800	274.984	275.79	274.179	0.994159	-0.00845197	0.969979	1	Acetyltransferase, GNAT family
cgd5_4450	187.721	188.27	187.173	0.994174	-0.00843038	0.986835	1	Uncharacterized protein
cgd6_70	805.331	807.677	802.986	0.994192	-0.00840315	0.872947	0.985083	CAAX prenyl protease 1
cgd2_40	2161.95	2168.21	2155.7	0.994226	-0.00835417	0.824599	0.972204	AP endonuclease 1
cgd4_880	12280.5	12315.9	12245.1	0.994256	-0.00831052	0.898682	0.988816	ZZ finger/SANT/SWIRM domain containing protein
cgd4_2920	287.461	288.253	286.67	0.994506	-0.00794743	0.841513	0.974162	Uncharacterized protein
cgd6_2430	5576.55	5591.82	5561.27	0.994537	-0.00790259	0.99074	1	Nascent polypeptide-associated complex subunit beta
cgd6_4720	2434.5	2441.14	2427.86	0.994559	-0.00787053	0.828845	0.972625	Uncharacterized protein
cgd7_260	991.031	993.666	988.396	0.994697	-0.00767123	0.837285	0.972953	VIT/Ccc1 family
cgd5_3290	2775.58	2782.93	2768.23	0.994715	-0.00764491	0.94947	0.999234	Transcription elongation factor TFIIS
cgd7_4780	744.024	745.975	742.073	0.994769	-0.00756685	0.903299	0.988816	Glutathione S-transferase,
cgd1_2050	679.121	680.845	677.398	0.994937	-0.00732259	0.901041	0.988816	Uncharacterized protein with WD40 repeat
cgd2_2550	1858.2	1862.74	1853.65	0.995117	-0.00706198	0.924755	0.994918	Uncharacterized protein
cgd8_4370	24439.1	24497.5	24380.7	0.995233	-0.0068944	0.849745	0.977149	Nucleolar protein 14
cgd3_180	202.926	203.41	202.442	0.995242	-0.00688027	0.951349	1	KOG1666/V-SNARE domain containing protein
cgd8_5150	4376.08	4386.23	4365.92	0.99537	-0.00669566	0.866321	0.981986	Ssd1p/F48E8.6-like RNAseII
cgd6_1450	1137.58	1140.17	1134.99	0.995459	-0.00656688	0.88822	0.988793	Polysaccharide pyruvyl transferase with Fringe-like domain
cgd3_1500	2913.29	2919.9	2906.67	0.995469	-0.00655131	0.960766	1	Uncharacterized protein
cgd1_2260	676.272	677.781	674.764	0.995549	-0.00643603	0.920265	0.992575	RNA polymerase II B8 subunit
cgd8_4610	26.8216	26.8774	26.7658	0.995848	-0.00600313	0.996431	1	NUDIX hydrolase domain containing protein
cgd7_20	516.186	517.216	515.155	0.996014	-0.00576162	0.992642	1	Ankyrin repeat-containing protein
cgd1_980	4769.81	4779.26	4760.36	0.996046	-0.00571561	0.865701	0.981986	RNase L inhibitor-like protein
cgd3_2230	3467.94	3474.69	3461.18	0.996112	-0.0056203	0.922602	0.99327	NF-kappa-B-activating protein
cgd2_230	2908.83	2914.19	2903.47	0.996319	-0.00532103	0.913235	0.990773	Phosphatidylinositol phosphate phosphatase
cgd6_1210	867.733	869.323	866.142	0.99634	-0.00528965	0.912547	0.990514	Alpha-N-methyltransferase NTM1
cgd1_1460	1776.16	1779.36	1772.96	0.996399	-0.00520442	0.891077	0.988816	Uncharacterized protein
cgd3_980	6083.06	6093.45	6072.67	0.996589	-0.00492922	0.953495	1	Peptidase S54 rhomboid domain containing protein
cgd5_610	3657.72	3663.93	3651.51	0.99661	-0.00489917	0.917834	0.992359	Methionyl/Valyl/Leucyl/Isoleucyl-tRNA synthetase
cgd3_2250	8918.62	8933.46	8903.78	0.996679	-0.00479985	0.957162	1	60S ribosomal protein L37A
cgd8_2770	6685.83	6696.18	6675.47	0.996907	-0.00446973	0.944003	0.997973	Bromodomain/HAS/DEXDc/SNF2 domain containing protein
cgd6_3730	5786.05	5794.9	5777.2	0.996946	-0.00441284	0.82985	0.972901	Signal peptide, Peptidase S8/S53 domain containing protein
cgd2_390	3052.65	3057.32	3047.99	0.996948	-0.00441025	0.9994	1	Uncharacterized protein
cgd5_1350	1714	1716.58	1711.42	0.996999	-0.00433671	0.915536	0.991922	Uncharacterized protein
cgd8_280	1032.67	1034.19	1031.15	0.997066	-0.00423978	0.966418	1	Uncharacterized protein
cgd4_3750	11556	11572.5	11539.6	0.997155	-0.0041109	0.931153	0.995455	Uncharacterized protein
cgd2_3760	1537.61	1539.76	1535.47	0.997214	-0.00402457	0.97609	1	Trafficking protein particle complex subunit 2
cgd6_1340	294.551	294.955	294.146	0.997259	-0.00395922	0.970648	1	Calycin/START domain containing protein
cgd7_2720	655.671	656.511	654.832	0.997443	-0.00369351	0.904135	0.988816	Bromo domain containing protein
cgd4_1390	1199.57	1201.07	1198.08	0.997512	-0.00359322	0.955052	1	ABC transporter
cgd7_1460	4023.44	4028.37	4018.52	0.997554	-0.00353277	0.929291	0.995107	40S ribosomal protein S27
cgd2_2210	1028.19	1029.44	1026.94	0.997571	-0.00350861	0.929991	0.995455	Proteasome regulatory subunit Rpn7/26S proteasome subunit 6
cgd6_4150	415.248	415.753	414.744	0.997572	-0.00350657	1	1	Formin Homology 2 Domain containing protein
cgd8_3210	984.426	985.595	983.258	0.997628	-0.00342551	0.887718	0.988793	UvrD like super family I helicase
cgd1_2980	376.78	377.216	376.343	0.997685	-0.00334381	0.957547	1	14-3-3 protein
cgd2_4050	490.22	490.767	489.673	0.997772	-0.00321822	0.992966	1	Triacylglycerol lipase with Patatin-like phospholipase domain
cgd4_3540	714.06	714.852	713.269	0.997785	-0.00319936	0.953683	1	Uncharacterized protein
cgd2_3220	9591.63	9601.77	9581.49	0.997888	-0.00305066	0.90961	0.990514	FDF/Scd6-like Sm domain containing protein
cgd8_5010	983.667	984.706	982.627	0.997889	-0.00304895	0.939559	0.997191	Uncharacterized protein
cgd4_4020	11571.5	11581.2	11561.7	0.998318	-0.00242839	0.932584	0.995823	Ribosomal protein S5
cgd7_5470	2895.4	2897.62	2893.18	0.99847	-0.00220876	0.96758	1	Uncharacterized protein
cgd2_380	114.348	114.434	114.261	0.998489	-0.00218166	0.916451	0.991922	Dephospho-CoA kinase
cgd7_4630	3834.41	3837.24	3831.59	0.998526	-0.00212847	0.912263	0.990514	Prefoldin subunit 2
cgd7_3650	4292.46	4295.3	4289.61	0.998675	-0.00191255	0.982091	1	E2F/DP family winged-helix DNA-binding protein
cgd3_4070	6167.27	6171.1	6163.45	0.99876	-0.00178941	0.893975	0.988816	Sugar/inositol transporter
cgd3_2740	482.092	482.383	481.8	0.998792	-0.00174423	0.939663	0.997191	T1Dc domain containing protein
cgd6_3070	3255.17	3256.98	3253.37	0.998893	-0.00159819	0.990022	1	Uncharacterized protein
cgd8_2280	4038.12	4040.31	4035.92	0.998912	-0.00157072	0.921695	0.992575	Uncharacterized protein
cgd6_3770	424.658	424.884	424.432	0.998935	-0.00153678	0.968687	1	Uncharacterized protein
cgd7_1200	4923.66	4926.27	4921.04	0.998938	-0.0015323	0.988954	1	Cyclin
cgd3_1540	929.797	930.275	929.32	0.998973	-0.00148211	0.969052	1	Signal peptide containing protein
cgd2_500	13.4378	13.4446	13.4309	0.998983	-0.00146813	0.955211	1	BRCT domain containing protein
cgd8_4490	20.4459	20.4556	20.4363	0.999054	-0.00136552	1	1	Uncharacterized protein
cgd1_1600	5158.49	5160.85	5156.13	0.999087	-0.00131824	0.999906	1	HIT-like domain containing protein
cgd7_3530	295.202	295.314	295.089	0.999237	-0.00110051	0.975927	1	PP2C-like phosphatase
cgd4_1260	1.83193	1.83257	1.83129	0.999303	-0.00100632	1	1	tRNA intron endonuclease
cgd4_2510	2153.88	2154.61	2153.14	0.999314	-0.000989827	0.971187	1	Uncharacterized protein
cgd3_780	1540.6	1541.06	1540.15	0.999407	-0.000855846	0.962204	1	K Homology domain type 1/ Exosome complex RNA-binding protein
cgd4_1880	2223.03	2223.67	2222.39	0.999427	-0.000826246	1	1	Uncharacterized protein
cgd1_2880	78254.2	78276.4	78231.9	0.999432	-0.000819953	0.978014	1	Uncharacterized protein
cgd7_640	6762.8	6764.55	6761.04	0.99948	-0.000749993	0.977761	1	Prp16p pre-mRNA splicing factor. HrpA family SFII helicase
cgd8_3710	1617.62	1618.02	1617.21	0.999496	-0.000727518	0.990785	1	Uncharacterized protein
cgd8_4240	1352.72	1353.05	1352.38	0.999509	-0.000708552	0.99482	1	Cleavage/polyadenylation specificity factor subunit A
cgd2_2720	2503.65	2504.14	2503.17	0.999613	-0.000558677	0.965158	1	ARM repeat containing protein
cgd6_950	80.6697	80.6825	80.6568	0.999681	-0.000459621	1	1	CRAL-TRIO lipid biding/Sec14d domain containing protein
cgd1_2810	209.443	209.474	209.413	0.999709	-0.000419631	0.877327	0.985099	Methyltransferase TRM13
cgd3_4030	6168.6	6169.17	6168.02	0.999814	-0.000267928	0.855898	0.979238	Inhibitor of apoptosis-promoting Bax1-related protein
cgd5_1280	1116.98	1117.06	1116.91	0.999874	-0.000181978	0.866287	0.981986	Tetratricopeptide repeat containing protein
cgd6_3380	3631.09	3630.84	3631.35	1.00014	0.000201582	0.966878	1	eRF1
cgd5_2880	860.037	859.923	860.151	1.00027	0.000383125	0.956313	1	C1p1p GTpase. Pre-mRNA cleavaage complex protein
cgd1_2130	1558.98	1558.77	1559.19	1.00027	0.000387439	0.992468	1	Glutamine-tRNA synthetase
cgd6_3230	15130.5	15128.2	15132.7	1.0003	0.000430248	0.979111	1	RNA (C5-cytosine) methyltransferase NOP2 subfamily signature
cgd2_4210	585.794	585.664	585.925	1.00045	0.000644966	0.992694	1	Uncharacterized protein
cgd3_850	1194.83	1194.56	1195.11	1.00046	0.000659941	0.918136	0.992403	Uncharacterized protein
cgd7_1000	514.488	514.368	514.607	1.00046	0.00067033	0.987484	1	Eukariotic RRM plus AlkB domain containing protein
cgd5_2530	497.822	497.705	497.94	1.00047	0.000681996	0.989742	1	CECR6/TMEM121 family
cgd7_220	11322.1	11319.4	11324.9	1.00049	0.000708303	0.876729	0.985099	GTP-binding nuclear protein
cgd2_970	602.781	602.608	602.954	1.00058	0.000829376	0.921292	0.992575	Uncharacterized protein
cgd4_1650	89.8705	89.843	89.898	1.00061	0.000882745	0.950462	0.99998	Thioredoxin
cgd4_3950	1089.7	1089.36	1090.03	1.00061	0.000885169	0.981519	1	RPN2/26s proteasome regulatory subunit
cgd3_2060	136.014	135.968	136.059	1.00067	0.000959703	0.902852	0.988816	Uncharacterized protein with RING-type Zinc finger
cgd7_5300	1679.66	1679.08	1680.24	1.00069	0.000992741	0.957606	1	Rab geranylgeranyltransferase alpha subunit
cgd8_4440	5285.13	5283.24	5287.01	1.00071	0.00102778	0.97382	1	Acyltransferase 3
cgd5_2640	5926.71	5924.55	5928.86	1.00073	0.00104753	0.995274	1	Zinc finger RanBP2-type domain containing protein
cgd3_2730	742.653	742.37	742.936	1.00076	0.00110038	0.987357	1	Phospholipid-transporting ATPase
cgd8_3600	2363.77	2362.76	2364.78	1.00085	0.00123048	0.983186	1	Uncharacterized protein
cgd8_3250	1578.48	1577.79	1579.17	1.00087	0.00125925	0.907731	0.990514	ABC1 like protein kinase
cgd7_2240	23437.5	23426.2	23448.8	1.00096	0.00139033	0.939634	0.997191	Uncharacterized protein
cgd2_3700	401.8	401.594	402.006	1.00102	0.00147722	0.921098	0.992575	SWI/SNF related transcriptional regulator ATpase
cgd6_1820	3231.32	3229.64	3233	1.00104	0.00150057	0.966627	1	Ribosomal L28/Mak16
cgd8_1060	14893.7	14885.8	14901.7	1.00107	0.00154125	0.906053	0.989773	H/ACA ribonucleoprotein complex subunit Gar1/Naf1
cgd7_1580	2480.38	2479	2481.75	1.00111	0.00160153	0.903312	0.988816	tRNase Z endonuclease+Mbl domain containing protein
cgd8_3280	9217.51	9212.13	9222.88	1.00117	0.00168239	0.991382	1	Phosphatidylinositol-4-phosphate 5-kinase
cgd7_3100	7902.79	7898.16	7907.41	1.00117	0.00168858	0.938214	0.997191	LsmAD domain containing protein
cgd8_4720	3549.09	3546.71	3551.47	1.00134	0.00193712	0.92384	0.99432	Seryl-tRNA synthetase, cytoplasmic
cgd7_4030	849.366	848.789	849.943	1.00136	0.00195988	0.99519	1	Uncharacterized protein
cgd5_2510	1075.39	1074.63	1076.15	1.00141	0.00202869	0.959852	1	Serine/threonine-protein kinase
cgd6_3510	985.443	984.658	986.229	1.0016	0.00229994	0.937523	0.997191	Uncharacterized protein
cgd3_130	653.513	652.99	654.036	1.0016	0.0023099	0.910325	0.990514	DRG like OBG family Gtpase with TGS domain
cgd3_2410	1098.05	1097.14	1098.96	1.00166	0.00239693	0.945147	0.997973	Ubiquitin-fusion degadation-2 (UFD2) family protein
cgd1_1170	260.033	259.812	260.254	1.0017	0.00245034	0.930256	0.995455	Ubiquitin carboxyl-terminal hydrolase
cgd6_110	1070.88	1069.94	1071.81	1.00175	0.00252048	1	1	Malectin
cgd5_680	2395.59	2393.48	2397.69	1.00176	0.00253614	0.93414	0.996364	WD40-repeat-containing protein
cgd4_2460	11756.8	11745.9	11767.6	1.00184	0.00265757	0.864052	0.981172	Uncharacterized protein
cgd1_870	3396.78	3393.64	3399.92	1.00185	0.00266532	0.998917	1	Peptidyl-prolyl cis-trans isomerase
cgd4_1150	49.501	49.4508	49.5512	1.00203	0.00292578	0.984802	1	Uncharacterized protein
cgd1_390	533.034	532.461	533.606	1.00215	0.00309907	0.980309	1	Uncharacterized protein
cgd7_2670	11205.3	11193	11217.5	1.00219	0.00315499	0.943747	0.997973	Serine/threonine-protein phosphatase
cgd1_2230	679.697	678.931	680.462	1.00225	0.00324843	0.944886	0.997973	cytosolic iron-sulfur protein assembly protein CIAO-like protein
cgd5_1990	2097.17	2094.72	2099.62	1.00234	0.00337293	0.979618	1	Peptidase family M60 domain containing protein
cgd6_1770	854.075	853.048	855.103	1.00241	0.00347185	0.998174	1	Arsenite-resistance protein 2
cgd8_190	18267.5	18245.3	18289.6	1.00243	0.00350108	0.930887	0.995455	Mak5 pre-mRNA splicing RNA SFII helicase
cgd5_1190	4733.88	4727.73	4740.02	1.0026	0.00374747	0.835669	0.972953	RNA recognition motif domain containing protein
cgd2_3960	5990.32	5982.36	5998.27	1.00266	0.00383161	0.926051	0.994983	V-ATPase subunit H
cgd5_2550	255.097	254.755	255.439	1.00268	0.0038668	0.966061	1	Ubiquitin
cgd6_2370	619.849	619.012	620.686	1.0027	0.00389678	0.972485	1	Sec1-family protein
cgd3_3170	718.641	717.658	719.625	1.00274	0.00394963	0.926811	0.994983	Replication factor RFC3 AAA+ ATpase
cgd3_4220	16133	16110.7	16155.3	1.00277	0.00398732	0.91141	0.990514	Secreted insulinase like peptidase/M16 peptidase-like Metalloenzyme
cgd6_3180	8225.85	8214.3	8237.39	1.00281	0.00404955	0.859387	0.979583	40S ribosomal protein S15
cgd3_2690	173.389	173.145	173.634	1.00283	0.00407299	0.97945	1	DnaJ domain containing protein
cgd1_1180	409.531	408.94	410.121	1.00289	0.00416305	0.947994	0.997973	RAD54 like SWI/SNF2 ATpase
cgd5_1570	1935.15	1932.34	1937.97	1.00292	0.00420195	0.886313	0.988793	YIP1 protein like transporter GTpase interacting factor
cgd5_1900	1946.12	1943.28	1948.96	1.00293	0.00421539	0.992971	1	Ras like GTPase
cgd1_3120	1374.28	1372.23	1376.33	1.00299	0.00430336	0.993216	1	Condensation domain containing protein
cgd8_950	495.751	495.011	496.491	1.00299	0.0043076	0.9708	1	Clathrin coat assembly protein AP50
cgd3_2270	2625.96	2621.92	2630	1.00308	0.00444214	0.917807	0.992359	WD repeat
cgd5_2200	3344.6	3339.45	3349.75	1.00308	0.00444353	0.861479	0.979717	RRM domain containing protein
cgd5_1100	319.816	319.322	320.31	1.00309	0.00445656	0.932514	0.995823	Uncharacterized protein
cgd7_4250	6799.94	6789.25	6810.64	1.00315	0.00453823	0.899702	0.988816	RNA pol II HAD superfamily/BRCT domain containing protein
cgd7_3200	531.208	530.367	532.05	1.00317	0.00456977	1	1	unspecified product
cgd8_70	2323.96	2320.25	2327.66	1.00319	0.00459748	0.947617	0.997973	Calcineurin-like phosphoesterase
cgd5_3470	2283.2	2279.53	2286.87	1.00322	0.00463995	0.898186	0.988816	DTW domain containing protein
cgd7_3760	1292.5	1290.38	1294.61	1.00328	0.00471799	0.942742	0.997905	Protein kinase domain containing protein
cgd3_3160	671.404	670.294	672.513	1.00331	0.00476789	0.941183	0.997706	Uncharacterized protein
cgd8_5160	5032.43	5024	5040.87	1.00336	0.00483805	0.841331	0.974162	Uncharacterized protein
cgd1_520	14988.3	14962.8	15013.8	1.00341	0.00490806	0.919759	0.992575	V-type proton ATPase proteolipid subunit
cgd3_1260	2102.99	2099.4	2106.58	1.00342	0.00492545	0.916907	0.991922	RING domain protein
cgd7_3060	1479.5	1476.95	1482.04	1.00345	0.00497086	0.926687	0.994983	Spindle pole domain containing protein
cgd6_4580	4840.89	4832.47	4849.32	1.00349	0.0050209	0.886245	0.988793	RNA polymerase III C34 subunit rpc34p
cgd2_2630	2450	2445.58	2454.41	1.00361	0.00519609	0.953282	1	Uncharacterized protein
cgd4_3970	3819.28	3812.37	3826.19	1.00363	0.00522129	0.98756	1	Uncharacterized protein
cgd5_270	2.83208	2.82667	2.83749	1.00383	0.0055108	1	1	Uncharacterized protein with Armadillo-type fold
cgd6_1690	223.24	222.813	223.667	1.00383	0.00552187	1	1	Uncharacterized protein
cgd7_2860	934.903	933.077	936.729	1.00391	0.0056361	0.90264	0.988816	Uncharacterized protein
cgd6_4270	3655.34	3648.17	3662.52	1.00393	0.00566115	0.812372	0.972204	GPN-loop GTPase 3
cgd8_2990	938.832	936.976	940.688	1.00396	0.00570353	0.813874	0.972204	Uncharacterized protein
cgd5_1940	910.445	908.601	912.289	1.00406	0.00584318	0.942222	0.997905	Uncharacterized protein
cgd1_2650	6706.35	6692.65	6720.05	1.0041	0.00589582	0.870074	0.983573	Helicase associated domain containing protein
cgd6_2640	719.864	718.359	721.369	1.00419	0.00603376	0.973489	1	Major facilitator superfamily protein
cgd2_1480	134.767	134.485	135.05	1.0042	0.00604796	0.998468	1	Splicing factor U2AF U2 SnRNP auxiliary factor large subunit
cgd4_860	18987.5	18947.5	19027.5	1.00422	0.00607566	0.892915	0.988816	WWE domain containing protein
cgd4_1730	1081.83	1079.53	1084.13	1.00426	0.00613412	0.833475	0.972953	AAA+ ATPase
cgd5_630	10295.4	10273.2	10317.6	1.00433	0.00622673	0.814077	0.972204	Bromodomain/Ankyrin repeat containing domain
cgd3_810	355.295	354.525	356.065	1.00434	0.0062542	0.99233	1	Uncharacterized protein
cgd7_2040	1082.89	1080.54	1085.24	1.00435	0.00625791	0.856793	0.979261	Sm-like protein Lsm6/SmF
cgd4_420	5320.66	5309.05	5332.28	1.00437	0.00629738	0.904112	0.988816	Gdt1 family
cgd2_2820	375.207	374.374	376.04	1.00445	0.00640705	0.952984	1	Spt4/RpoE2 zinc finger
cgd7_5490	2352.47	2347.23	2357.71	1.00447	0.00642772	0.95731	1	Prp18/PRP4 domain containing protein
cgd3_610	33133.3	33058.2	33208.4	1.00454	0.00654109	0.912679	0.990514	Uncharacterized protein
cgd5_3350	2903.99	2896.97	2911.02	1.00485	0.00698008	0.984232	1	Cyclophilin peptidyl-prolyl cis-trans isomerase
cgd5_940	3571.43	3562.72	3580.14	1.00489	0.00703631	0.857926	0.979583	Histone H2A
cgd2_2950	792.92	790.956	794.883	1.00496	0.00714368	0.933217	0.995849	RING/Armadillo-type fold domain containing protein
cgd6_570	11275.4	11247.3	11303.5	1.005	0.00719298	0.761766	0.964407	60S ribosomal protein L23
cgd2_2040	119.495	119.195	119.794	1.00502	0.00722451	0.967809	1	Uncharacterized protein with Armadillo-type fold
cgd5_1080	3968.91	3958.49	3979.33	1.00526	0.00757575	0.876981	0.985099	Phospholipid/glycerol acyltransferase
cgd6_3400	2397.19	2390.74	2403.64	1.0054	0.00776347	0.947468	0.997973	Serine/threonine-protein kinase
cgd6_1390	4464.58	4452.27	4476.9	1.00553	0.00795896	0.837842	0.972953	Ribosomal protein S23
cgd5_4400	1431.07	1427.05	1435.08	1.00562	0.00809061	0.92766	0.994983	Arginine-tRNA ligase
cgd7_5110	523.056	521.585	524.526	1.00564	0.0081094	0.97727	1	FANC-like protein
cgd1_2570	791.254	789.021	793.487	1.00566	0.00814262	0.943155	0.997905	Alpha/Beta hydrolase fold-containing protein
cgd3_2160	82.7478	82.5134	82.9822	1.00568	0.00817208	0.937886	0.997191	SprT-like protein
cgd8_1050	8613.36	8588.76	8637.95	1.00573	0.00823891	0.877043	0.985099	Uncharacterized protein
cgd7_1150	250.313	249.592	251.034	1.00578	0.00830986	0.936358	0.997191	Uncharacterized protein with Armadillo-like domain
cgd1_230	96.7628	96.4826	97.0431	1.00581	0.00835722	0.938255	0.997191	Glycosyl transferase, family 1
cgd5_2720	49285.1	49138.4	49431.8	1.00597	0.00858683	0.810583	0.972204	Uncharacterized Secreted Protein
cgd5_2090	354.42	353.354	355.486	1.00603	0.00867812	0.983066	1	Fes/CIP4, and EFC/F-BAR homology domain containing protein
cgd5_4110	132.609	132.193	133.024	1.00629	0.00903952	0.870573	0.983573	EF-hand domain containing protein
cgd7_2340	582.877	581.042	584.712	1.00632	0.00908518	0.928431	0.994983	Uncharacterized Protein
cgd7_2800	123.832	123.442	124.223	1.00632	0.00909621	0.936263	0.997191	Ubiquitin-conjugating enzyme E2
cgd8_50	1126.62	1123.05	1130.19	1.00636	0.00914341	0.940032	0.997191	Uncharacterized Secreted Protein (FLGN gene family)
[truncated: 1,771 more rows]
